# Supplementary material for: A common molecular logic determines embryonic stem cell self‐renewal and reprogramming
Source: EMBO J. 2018 Nov 27;38(1):e100003. doi: 10.15252/embj.2018100003 (PMC6316172; doi:10.15252/embj.2018100003)
Supplement: Supplementary file 2 — Table EV1 [file EMBJ-38-e100003-s002.xlsx]

## Sheet: Legend
Table EV1 (Related to Fig 4): Single cell gene expression of ESC and EpiSC associated genes quantified by real time quantitative PCR.

## Sheet: all_normalise5hk_wohk_ordered_f
cell	CellType	Pou5f1	Nanog	Sox2	Esrrb	Nr0b1	Tcf7l1	Tdgf1	Prdm14	Dppa3	Klf4	Klf2	Klf5	Gbx2	Tfcp2L1	Tbx3	Sall4	Nr5a2	Lifr	Stat3	Dnmt3L	Dnmt3a	Dnmt3b	Lin28a	Tcf15	Pou3f1	Otx2	Pim2	Utf1	Dppa5a
EKA1	EpiSC	1.08951	0.0986506	0.222433	0.000159982	0.000159982	0.0717748	0.104104	0.000159982	0.000159982	0.000159982	0.000159982	0.000159982	0.000159982	0.000159982	0.000159982	0.000159982	0.000159982	0.000159982	0.209263	0.000159982	0.000159982	0.124364	0.068447	0.000159982	0.000159982	0.000159982	0.0390024	0.0322606	0.0031547
EKA2	EpiSC	1.08064	0.10015	0.106924	0.000205147	0.000205147	0.000205147	0.449713	0.000205147	0.00106071	0.000205147	0.000205147	0.000205147	0.000205147	0.029745	0.000205147	0.000205147	0.163392	0.000205147	0.069505	0.000205147	0.158017	0.489632	0.190263	0.000205147	0.000205147	0.000205147	0.11547	0.32198	0.0113964
EKA3	EpiSC	1.1748	0.04361	0.0307075	0.000118859	0.000118859	0.0710877	1.37509	0.000118859	0.000235329	0.000118859	0.000118859	0.00604796	0.000118859	0.000118859	0.000118859	0.000118859	0.0324966	0.21149	0.190423	0.000118859	0.0334311	0.122401	0.144092	0.000118859	0.116227	0.0498879	0.076898	0.130867	0.00213343
EKA4	EpiSC	0.706743	0.0205741	0.0786858	0.00010689	0.00010689	0.00010689	0.55451	0.00010689	0.00010689	0.00010689	0.00010689	0.00010689	0.00010689	0.00010689	0.00010689	0.0011722	0.0493185	0.00010689	0.0307537	0.00010689	0.026107	0.104597	0.0708833	0.0267902	0.00785732	0.0124539	0.0424209	0.0695151	0.0280679
EKA5	EpiSC	1.48245	0.000161099	0.0113282	0.000161099	0.000161099	0.33568	0.290626	0.000161099	0.006902	0.000161099	0.000161099	0.0319612	0.000161099	0.000161099	0.000161099	0.000161099	0.128126	0.0665286	0.0462486	0.000161099	0.000161099	0.30509	0.19099	0.0467417	0.000161099	0.0543142	0.305127	0.035584	0.000161099
EKA6	EpiSC	1.40617	0.0580445	0.122036	0.000195159	0.000195159	0.158735	0.938262	0.000195159	0.000195159	0.000195159	0.000195159	0.000195159	0.000195159	0.000195159	0.000195159	0.000195159	0.0539044	0.000195159	0.104164	0.000195159	0.000195159	0.449944	0.242915	0.000195159	0.000195159	0.000195159	0.231641	0.0363377	0.000211792
EKA8	EpiSC	1.05587	0.170355	0.189142	0.000110796	0.000110796	0.170682	0.136239	0.000110796	0.00404706	0.000110796	0.000110796	0.000110796	0.000110796	0.000110796	0.000110796	0.000110796	0.0321792	0.0224825	0.0662517	0.000110796	0.0559062	0.540135	0.164298	0.0342311	0.0331997	0.0412542	0.150617	0.0719312	0.000110796
EKA11	EpiSC	2.33778	0.30344	0.166978	0.000132374	0.000132374	0.31731	0.619686	0.000132374	0.0507708	0.000132374	0.000132374	0.000132374	0.000132374	0.000132374	0.000132374	0.0193499	0.0517411	0.0287109	0.0081737	0.000132374	0.251069	0.646262	0.218096	0.000132374	0.0413429	0.0527565	0.162008	0.112189	0.000339568
EKA12	EpiSC	2.19106	0.16305	0.198261	0.000322985	0.000322985	0.19731	0.78035	0.000322985	0.000322985	0.000322985	0.000322985	0.000322985	0.000322985	0.000322985	0.000322985	0.000322985	0.000322985	0.0741562	0.0967477	0.000322985	0.000322985	0.473919	0.11173	0.000322985	0.000322985	0.031178	0.123861	0.000322985	0.000322985
EKB3	EpiSC	2.31893	0.14592	0.330694	0.000253049	0.000253049	0.123174	0.244133	0.000253049	0.000253049	0.000253049	0.000253049	0.000253049	0.000253049	0.000253049	0.000253049	0.000577382	0.000253049	0.000253049	0.0593216	0.000253049	0.000253049	0.147369	0.0937809	0.000253049	0.000253049	0.11834	0.3671	0.0825154	0.0829843
EKB4	EpiSC	1.00478	0.0640548	0.0509097	0.000136274	0.000136274	0.270059	0.303627	0.000136274	0.000136274	0.000136274	0.000136274	0.000136274	0.000136274	0.000136274	0.000136274	0.0197771	0.071353	0.000136274	0.0410483	0.000136274	0.141486	0.296655	0.146642	0.000136274	0.0094882	0.0996776	0.0727148	0.0780689	0.0651342
EKB5	EpiSC	1.55886	0.0359198	0.0436859	0.000160535	0.000160535	0.0791892	0.264425	0.000160535	0.00910643	0.000160535	0.000160535	0.000160535	0.000160535	0.000160535	0.000160535	0.0215605	0.000160535	0.000160535	0.123446	0.000160535	0.0434373	0.387329	0.195675	0.000160535	0.000160535	0.0589123	0.211027	0.100452	0.000160535
EKB6	EpiSC	1.81949	0.777851	0.189882	0.000320482	0.000320482	0.000320482	0.00122076	0.000320482	0.000320482	0.082937	0.000320482	0.000320482	0.000320482	0.000320482	0.000320482	0.000320482	0.0797712	0.000320482	0.0932425	0.000320482	0.000320482	0.761831	0.183699	0.000320482	0.000320482	0.203659	0.000320482	0.143537	0.00459817
EKB8	EpiSC	1.72264	0.165743	0.640727	0.00024894	0.00024894	0.347029	0.729545	0.00024894	0.00024894	0.00024894	0.00024894	0.00024894	0.00024894	0.00024894	0.00024894	0.00024894	0.0638712	0.0651521	0.225221	0.00024894	0.165899	0.143302	0.224248	0.00024894	0.036906	0.181991	0.091439	0.00919889	0.000484297
EKB9	EpiSC	1.72452	0.0419848	0.0768167	0.000225839	0.000225839	0.0768673	0.517032	0.000225839	0.000225839	0.000225839	0.000225839	0.000225839	0.000225839	0.000225839	0.000225839	0.000225839	0.000225839	0.1515	0.126047	0.000225839	0.111155	0.182447	0.201899	0.000225839	0.077979	0.101893	0.0311966	0.0195134	0.0105439
EKB10	EpiSC	0.629283	0.395721	0.0392011	0.000236585	0.000236585	0.249984	0.277766	0.000236585	0.202423	0.000236585	0.000236585	0.000236585	0.000236585	0.000236585	0.000236585	0.000236585	0.000236585	0.000236585	0.123461	0.000236585	0.121814	0.000236585	0.0126935	0.000236585	0.000236585	0.000236585	0.000236585	0.000236585	0.13853
EKC1	EpiSC	0.989003	0.364073	0.31448	0.000306845	0.000306845	0.000306845	0.704128	0.000306845	0.000306845	0.000306845	0.000306845	0.000306845	0.000306845	0.0166713	0.000306845	0.000306845	0.0151185	0.000306845	0.0458073	0.000306845	0.0776632	0.105062	0.192284	0.000306845	0.000306845	0.000306845	0.0966255	0.100401	0.0231017
EKC2	EpiSC	1.60887	0.0003391	0.0942923	0.0003391	0.0003391	0.163593	0.306763	0.0003391	0.00547493	0.0003391	0.0003391	0.0460667	0.0003391	0.0003391	0.0003391	0.0003391	0.194634	0.0003391	0.0968159	0.0003391	0.0003391	0.0599495	0.0739624	0.0003391	0.0003391	0.102257	0.0833691	0.14129	0.000702687
EKC3	EpiSC	1.02698	0.0338187	0.0649502	0.00044278	0.00044278	0.00044278	0.52527	0.00044278	0.00044278	0.00044278	0.00044278	0.00044278	0.00044278	0.00044278	0.00044278	0.00044278	0.00044278	0.00044278	0.295631	0.00044278	0.1237	0.258464	0.21076	0.00044278	0.00044278	0.181075	0.00044278	0.00044278	0.0167618
EKD8	EpiSC	0.559702	0.246527	0.309093	0.000116438	0.000116438	0.15132	0.000116438	0.000116438	0.000116438	0.000116438	0.000116438	0.000116438	0.000116438	0.000116438	0.000116438	0.000116438	0.000116438	0.311697	0.285162	0.000116438	0.000116438	0.111714	0.0269687	0.000116438	0.000763195	0.0335795	0.311703	0.258235	0.00514098
EKD9	EpiSC	0.789014	0.279782	0.0268958	0.000104555	0.000104555	0.000104555	0.340083	0.000104555	0.000368679	0.000104555	0.000104555	0.000104555	0.000104555	0.000104555	0.000104555	0.000104555	0.000104555	0.000104555	0.0508739	0.000104555	0.000104555	0.491248	0.106829	0.000104555	0.000104555	0.0632843	0.0405295	0.00400613	0.000104555
D2D1	Day2 Low	0.161504	5.24e-05	0.138636	5.24e-05	5.24e-05	0.0558227	5.24e-05	5.24e-05	5.24e-05	5.24e-05	0.0985058	5.24e-05	5.24e-05	5.24e-05	5.24e-05	5.24e-05	5.24e-05	0.0170501	571.313	5.24e-05	0.505203	0.145885	5.24e-05	5.24e-05	5.24e-05	5.24e-05	0.0154726	5.24e-05	5.24e-05
D2D2	Day2 Low	0.232002	9.54e-05	9.54e-05	9.54e-05	9.54e-05	0.165432	9.54e-05	9.54e-05	9.54e-05	9.54e-05	0.0503491	9.54e-05	9.54e-05	0.00704115	9.54e-05	9.54e-05	9.54e-05	0.0159575	9.54e-05	0.01944	0.584869	0.0516202	9.54e-05	9.54e-05	9.54e-05	9.54e-05	9.54e-05	9.54e-05	9.54e-05
D2D3	Day2 Low	0.000331589	0.000331589	1.41002	0.000331589	0.000331589	0.515583	0.000331589	0.000331589	0.000331589	0.04952	0.197649	0.000331589	0.000331589	0.000331589	0.000331589	0.000331589	0.000331589	0.0528301	0.000331589	0.000331589	0.240386	0.000331589	1.56572	0.000331589	0.000331589	0.000331589	0.000331589	0.000331589	0.00304258
D2D4	Day2 Low	0.000248775	0.000248775	0.118582	0.000248775	0.000248775	0.151594	0.000248775	0.000248775	0.000248775	0.000248775	0.000248775	0.000248775	0.000248775	0.000248775	0.000248775	0.000248775	0.000248775	0.0747391	0.166896	0.000248775	0.326473	0.153128	0.234581	0.000248775	0.000248775	0.000248775	0.000248775	0.000248775	0.000248775
D2D5	Day2 Low	0.000275027	0.000275027	0.380751	0.000275027	0.000275027	0.126193	0.000275027	0.000275027	0.000275027	0.000275027	0.000275027	0.000275027	0.000275027	0.000275027	0.000275027	0.000275027	0.000275027	0.000275027	0.070053	0.000275027	0.196805	0.199229	0.191938	0.000275027	0.000275027	0.0603006	0.000275027	0.000275027	0.000275027
D2D6	Day2 Low	0.000359373	0.100223	0.581831	0.000153907	0.000153907	0.484808	0.000153907	0.000153907	0.000153907	0.000153907	0.000153907	0.000153907	0.112508	0.000153907	0.000153907	0.000153907	0.000153907	0.188642	0.259944	0.000153907	0.124042	0.0511364	0.36893	0.000153907	0.000153907	0.000153907	0.000153907	0.000153907	0.0473264
D2D7	Day2 Low	0.000701821	0.000180879	0.0648602	0.000180879	0.000180879	0.960026	0.000180879	0.000180879	0.000180879	0.000180879	0.000180879	0.000180879	0.000180879	0.000180879	0.000180879	0.000180879	0.000180879	0.000180879	0.000180879	0.000180879	0.0564362	0.0331444	0.417511	0.000180879	0.000180879	0.000180879	0.0136102	0.000180879	0.000180879
D2D8	Day2 Low	0.116218	0.000166556	0.695053	0.000166556	0.000166556	0.0999182	0.00214996	0.000166556	0.000166556	0.0826137	0.000166556	0.000166556	0.000166556	0.000166556	0.000166556	0.000166556	0.000166556	0.0409526	0.000166556	0.000166556	0.0083282	0.205641	3.97338	0.000166556	0.000166556	0.000166556	0.000166556	0.000166556	0.000166556
D2D10	Day2 Low	0.0280211	0.000173363	0.862073	7.8e-05	7.8e-05	0.0491146	7.8e-05	7.8e-05	7.8e-05	7.8e-05	7.8e-05	7.8e-05	0.0451271	7.8e-05	7.8e-05	7.8e-05	7.8e-05	0.0126217	0.326514	7.8e-05	0.0156844	0.247904	0.647404	7.8e-05	7.8e-05	7.8e-05	7.8e-05	7.8e-05	0.0014069
D2D12	Day2 Low	0.0607177	0.000161458	0.000161458	0.000161458	0.000161458	0.000161458	0.000161458	0.000161458	0.000161458	0.000161458	0.000161458	0.000161458	0.000161458	0.000161458	0.000161458	0.000161458	0.105892	0.000161458	0.487285	0.000161458	0.276647	0.219849	0.259941	0.000161458	0.000161458	0.000161458	0.000161458	0.000161458	0.000161458
D2E1	Day2 Low	0.000989387	6.55e-05	6.55e-05	6.55e-05	6.55e-05	0.308553	6.55e-05	22.3054	6.55e-05	6.55e-05	0.00846324	6.55e-05	0.0621114	6.55e-05	6.55e-05	6.55e-05	6.55e-05	6.55e-05	48.6129	6.55e-05	0.0759401	6.55e-05	0.125119	6.55e-05	6.55e-05	6.55e-05	6.55e-05	6.55e-05	6.55e-05
D2E2	Day2 Low	7.17e-05	7.17e-05	0.0228328	7.17e-05	7.17e-05	0.0861304	7.17e-05	7.17e-05	7.17e-05	0.0233095	7.17e-05	7.17e-05	0.0179559	7.17e-05	7.17e-05	7.17e-05	7.17e-05	0.0590061	0.517154	7.17e-05	7.17e-05	0.0129919	0.380876	7.17e-05	7.17e-05	7.17e-05	7.17e-05	7.17e-05	7.17e-05
D2E3	Day2 Low	1.14671	0.277054	0.563713	5.93e-05	5.93e-05	0.693307	0.175417	0.312481	5.93e-05	5.93e-05	0.340489	5.93e-05	5.93e-05	5.93e-05	5.93e-05	5.93e-05	0.206345	0.011024	0.138619	5.93e-05	0.0430744	0.00510676	0.0210842	5.93e-05	5.93e-05	5.93e-05	0.0202038	0.0681676	0.0176239
D2E4	Day2 Low	1.90751	0.43081	0.962355	0.22884	5.19e-05	1.00146	0.51397	0.130658	0.0347002	0.396117	0.34426	5.19e-05	5.19e-05	0.0179345	0.00479247	5.19e-05	0.382665	0.221583	0.0620629	0.229245	0.0343026	0.145152	0.0160004	5.19e-05	5.19e-05	0.0342829	0.102109	0.0217303	0.0640821
D2E5	Day2 Low	0.000162904	0.000162904	0.193794	0.000162904	0.000162904	0.720319	0.000162904	0.000162904	0.000162904	0.000162904	0.000162904	0.000162904	0.000162904	0.000162904	0.000162904	0.000162904	0.0620995	0.0340558	0.421477	0.000162904	0.0289819	0.688426	0.514878	0.000162904	0.000162904	0.000162904	0.000162904	0.000162904	0.000162904
D2E6	Day2 Low	0.0177224	0.000154938	0.000154938	0.000154938	0.000154938	1.15005	0.000154938	0.000154938	0.000154938	0.000154938	0.000154938	0.000154938	0.000154938	0.000154938	0.000154938	0.000154938	0.000154938	0.0612532	0.25841	0.000154938	0.263402	0.095307	0.113631	0.000154938	0.000154938	0.0457298	0.000154938	0.000154938	0.0104808
D2E7	Day2 Low	0.0801636	8.66e-05	8.66e-05	8.66e-05	8.66e-05	0.222581	8.66e-05	8.66e-05	8.66e-05	0.026906	0.0660438	8.66e-05	8.66e-05	8.66e-05	8.66e-05	8.66e-05	8.66e-05	0.0152373	0.145733	8.66e-05	0.0524163	0.190525	0.135985	8.66e-05	8.66e-05	8.66e-05	8.66e-05	0.0322717	8.66e-05
D2E8	Day2 Low	1.42815	0.208757	0.134628	9.5e-05	9.5e-05	0.475155	9.5e-05	9.5e-05	9.5e-05	0.116528	0.168985	9.5e-05	9.5e-05	0.0189132	9.5e-05	9.5e-05	0.594653	9.5e-05	0.160338	9.5e-05	9.5e-05	0.130656	0.238087	9.5e-05	9.5e-05	9.5e-05	0.648359	9.5e-05	9.5e-05
D2E9	Day2 Low	0.034216	0.000279774	0.0498338	0.000279774	0.000279774	0.642512	0.000279774	0.000279774	0.000279774	0.000279774	0.000279774	0.000279774	0.000279774	0.000279774	0.000279774	0.000279774	0.111745	0.000279774	0.254746	0.000279774	0.188924	0.143212	0.416767	0.000279774	0.000279774	0.000279774	0.149732	0.000279774	0.000279774
D2E10	Day2 Low	0.0101278	0.000115651	0.0785525	0.000115651	0.000115651	0.219037	0.000115651	0.000115651	0.000115651	0.000115651	0.0374752	0.000115651	0.000115651	0.000115651	0.000115651	0.000115651	0.262692	0.0361126	0.235814	0.000115651	0.000115651	0.0769375	0.217945	0.000115651	0.000115651	0.000115651	0.000115651	0.000115651	0.000115651
D2E11	Day2 Low	0.473158	0.293476	0.237403	0.000115651	0.000115651	0.549877	0.195457	1.12053	74.8021	0.000115651	0.000115651	0.000115651	0.000115651	0.000115651	0.000115651	0.000115651	0.000115651	0.000115651	0.516287	43.415	0.535361	0.146226	0.278287	0.000115651	0.000224269	0.0167804	0.224078	0.000115651	0.000115651
D2A2	Day2 High	8.59e-06	8.59e-06	8.59e-06	8.59e-06	8.59e-06	8.59e-06	8.59e-06	8.59e-06	8.59e-06	0.656006	8.59e-06	8.59e-06	8.59e-06	8.59e-06	8.59e-06	8.59e-06	8.59e-06	8.59e-06	8.59e-06	8.59e-06	0.00153665	0.0476698	1.54604	8.59e-06	8.59e-06	8.59e-06	8.59e-06	8.59e-06	8.59e-06
D2A4	Day2 High	0.599135	0.276098	1.19711	0.0929302	1.99e-05	2.22556	0.332523	1.99e-05	1.99e-05	8.26062	4.86286	1.99e-05	1.99e-05	0.00584645	1.99e-05	1.99e-05	4.54714	0.0283263	0.00684329	0.244846	0.00320522	0.0283511	0.00459024	1.99e-05	1.99e-05	1.99e-05	1.99e-05	0.0118829	1.99e-05
D2A5	Day2 High	0.110477	5.13e-05	5.13e-05	5.13e-05	5.13e-05	0.578697	5.13e-05	5.13e-05	5.13e-05	24.0151	5.13e-05	5.13e-05	5.13e-05	5.13e-05	5.13e-05	5.13e-05	0.00468918	5.13e-05	0.236673	5.13e-05	0.0535681	0.0298971	5.13e-05	5.13e-05	5.13e-05	5.13e-05	5.13e-05	5.13e-05	5.13e-05
D2A6	Day2 High	3.02628	0.270669	2.30721	0.000131741	0.000131741	6.77772	1.28464	0.00142933	0.000131741	9.76021	0.0560027	0.000131741	0.000131741	0.0844792	0.0252871	0.000131741	0.0492048	0.256577	0.0079033	0.00325025	0.0235226	0.313086	0.0188951	0.000131741	0.000131741	0.0102574	0.00566099	0.000131741	0.501661
D2A7	Day2 High	1.07574	0.0849858	0.172778	0.000108804	5.98e-05	5.98e-05	0.0277032	5.98e-05	5.98e-05	4.57515	5.98e-05	5.98e-05	5.98e-05	0.0276705	5.98e-05	5.98e-05	0.0824222	5.98e-05	5.98e-05	5.98e-05	0.0377019	0.0209534	0.0379329	5.98e-05	5.98e-05	0.00267896	5.98e-05	5.98e-05	0.0412299
D2A8	Day2 High	0.616699	0.0828949	0.274164	0.65504	0.000115639	0.31746	0.00128765	0.000115639	0.000115639	7.5461	0.000115639	0.000115639	0.000115639	0.0298339	0.000115639	0.000115639	0.0400063	0.000115639	0.056126	0.000115639	0.0243415	0.0792271	0.0275973	0.000115639	0.000115639	0.000115639	0.000115639	0.000115639	0.000115639
D2A9	Day2 High	3.53956	0.772691	2.4257	1.22104	0.160925	0.738304	0.642788	0.583798	0.158105	3.71738	0.361699	0.000125621	0.000125621	0.181565	0.0425221	0.000125621	1.63912	0.176563	0.13284	0.000125621	0.0561055	0.0614092	0.0277845	0.000125621	0.000125621	0.000125621	0.0237071	0.000125621	0.0772513
D2A10	Day2 High	1.53189	0.189672	1.1252	0.787033	0.000161424	0.503485	0.433545	0.198353	0.000168934	2.63507	0.0549664	0.000161424	0.000161424	0.0557594	0.000161424	0.000161424	0.454838	0.13497	0.0723361	0.000161424	0.000161424	0.0295998	0.000161424	0.000161424	0.000161424	0.000161424	0.000161424	0.000161424	0.000161424
D2A11	Day2 High	0.699144	0.000112164	0.000112164	0.000112164	0.000112164	0.207959	0.000112164	0.000112164	0.000112164	0.000112164	0.000112164	0.000112164	0.000112164	0.000112164	0.000112164	0.000112164	0.000112164	0.000112164	0.0178077	0.000112164	0.0481089	0.0782257	0.154771	0.000112164	0.000112164	0.000203662	0.000112164	0.000112164	0.000112164
D2B3	Day2 High	1.27353	0.0119477	0.242371	6.7e-05	6.7e-05	0.0525369	0.000335399	6.7e-05	6.7e-05	0.0412647	0.0443185	6.7e-05	0.0174819	0.059817	6.7e-05	6.7e-05	0.017728	6.7e-05	6.7e-05	6.7e-05	6.7e-05	0.143903	0.00228591	6.7e-05	6.7e-05	6.7e-05	6.7e-05	6.7e-05	6.7e-05
D2B5	Day2 High	2.90395	0.105612	1.24724	0.766296	0.0192177	0.195717	0.815782	4.13e-05	4.13e-05	0.960416	0.00761565	4.13e-05	4.13e-05	0.0624217	0.0414804	4.13e-05	0.0200749	4.13e-05	4.13e-05	4.13e-05	0.0240939	0.00771894	0.000981732	4.13e-05	4.13e-05	4.13e-05	0.130587	4.13e-05	0.00572695
D2B6	Day2 High	0.598593	0.236259	0.116831	3.95e-05	3.95e-05	0.0258553	0.249228	3.95e-05	3.95e-05	3.95e-05	0.0583647	3.95e-05	3.95e-05	0.00428549	3.95e-05	3.95e-05	0.0113254	0.0611031	0.00770122	3.95e-05	0.0110704	0.0396655	3.95e-05	3.95e-05	3.95e-05	3.95e-05	3.95e-05	0.00398876	3.95e-05
D2B7	Day2 High	3.44814	0.358448	5.87703	2.67728	0.000142641	1.65569	0.763191	0.000142641	0.0839039	0.754049	0.124562	0.000142641	0.000142641	0.0817071	0.000142641	0.000142641	0.162514	0.0980575	0.000142641	0.000142641	0.0153202	0.0150874	0.000142641	0.000142641	0.000142641	0.000142641	0.000142641	0.0208442	0.000142641
D2B8	Day2 High	1.04123	0.0765976	0.163872	4.78e-05	4.78e-05	0.239978	0.323061	4.78e-05	4.78e-05	0.075616	0.144422	4.78e-05	4.78e-05	0.00346759	4.78e-05	4.78e-05	0.137151	0.000341199	4.78e-05	4.78e-05	0.00797756	0.112026	4.78e-05	4.78e-05	4.78e-05	4.78e-05	4.78e-05	4.78e-05	4.78e-05
D2B10	Day2 High	0.218997	0.000192128	0.43187	0.000192128	0.000192128	0.000192128	0.000192128	0.000192128	0.000192128	0.292082	0.000192128	0.000192128	0.000192128	0.000192128	0.000192128	0.000192128	0.000192128	0.0565023	0.000192128	0.000192128	0.181079	0.128184	0.137456	0.000192128	0.000192128	0.000192128	0.013731	0.000192128	0.000192128
D2B12	Day2 High	0.120294	0.0107911	5.16e-05	0.503405	5.16e-05	0.139161	5.16e-05	5.16e-05	5.16e-05	0.9592	5.16e-05	5.16e-05	0.00594353	0.0439291	5.16e-05	5.16e-05	0.00630799	0.00832043	0.00113767	5.16e-05	5.16e-05	0.0178882		5.16e-05	5.16e-05	5.16e-05	0.000627803	5.16e-05	5.16e-05
D2C2	Day2 High	3.90556	1.46042	1.49515	1.22196	0.367378	0.218111	1.42777	0.000310064	0.000310064	3.23686	0.000310064	0.000310064	0.000310064	0.182168	0.000310064	0.000310064	0.083432	0.000310064	0.000310064	0.000310064	0.368531	0.000310064	0.0108352	0.000310064	0.000310064	0.000769499	0.000310064	0.000310064	0.000310064
D2C3	Day2 High	1.85318	1.01698	3.19673	0.174451	0.000316237	0.545575	0.495794	0.000316237	0.000316237	0.140302	0.417884	0.000316237	0.000316237	0.000316237	0.000316237	0.000316237	0.270687	0.0532326	0.000316237	0.000316237	0.000316237	0.207471	0.00143035	0.000316237	0.000316237	0.00758378	0.000316237	0.000316237	0.00113367
D2C5	Day2 High	0.442778	0.000203296	0.000159291	0.001083	0.000159291	0.0824383	0.000159291	0.000159291	0.000159291	0.0614912	0.000159291	0.000159291	0.000159291	0.000159291	0.000159291	0.000159291	0.000159291	0.000159291	0.000159291	0.000159291	0.000159291	0.000159291	0.000159291	0.000159291	0.000159291	0.000159291	0.000159291	0.0209272	0.000159291
D2C6	Day2 High	2.09093	0.986947	5.65069	0.462125	0.000439674	1.34519	0.000439674	0.000439674	0.000439674	0.57906	0.145517	0.000439674	0.0719146	0.000439674	0.000439674	0.000439674	0.106837	0.000439674	0.000439674	0.000439674	0.0230966	0.129571	0.000439674	0.000439674	0.000439674	0.000439674	0.000439674	0.000439674	0.000439674
D2C7	Day2 High	0.0142801	3.28e-05	3.28e-05	0.0249151	3.28e-05	0.0217388	3.28e-05	3.28e-05	3.28e-05	0.00611966	3.28e-05	3.28e-05	3.28e-05	3.28e-05	3.28e-05	3.28e-05	3.28e-05	3.28e-05	717.063	3.28e-05	0.019782	0.00747567	0.00132285	3.28e-05	3.28e-05	3.28e-05	0.000984932	3.28e-05	3.28e-05
D2C8	Day2 High	4.23507	0.166067	1.43042	0.000399536	0.000399536	0.273074	1.17318	0.000399536	0.00612454	1.65312	0.244171	0.000399536	0.000399536	0.192125	0.000399536	0.000399536	0.30315	0.325221	0.285746	0.000399536	0.000399536	0.0851478	0.0391385	0.000399536	0.000399536	0.000399536	0.12007	0.265178	0.000399536
D2C10	Day2 High	3.20577	0.0528145	0.644318	0.402558	0.000337528	0.517353	0.667154	0.000337528	3406.52	0.127574	0.000337528	0.000337528	0.000337528	0.0333806	0.000337528	0.000337528	0.155918	0.000337528	0.000337528	0.000337528	0.000337528	0.000337528	0.0163478	0.000337528	0.000337528	0.000337528	0.0272106	0.133809	0.35194
D2C12	Day2 High	0.0227846	0.0149464	0.0365823	5.12e-05	5.12e-05	11.2849	5.12e-05	5.12e-05	5.12e-05	0.0190399	5.12e-05	5.12e-05	5.12e-05	5.12e-05	5.12e-05	5.12e-05	5.12e-05	0.0257699	5.12e-05	5.12e-05	0.00720434	0.0091934	0.00153301	5.12e-05	5.12e-05	5.12e-05	5.12e-05	5.12e-05	5.12e-05
D4E1	Day4 Mid	3.87858	0.727333	1.1629	0.0702295	0.20728	1.08143	0.647373	0.369342	0.182073	0.34901	0.379582	0.0188852	7.67e-05	0.0527847	0.0604144	7.67e-05	0.466695	0.050575	0.126417	0.927485	0.0624391	0.290958	0.0441345	7.67e-05	7.67e-05	7.67e-05	0.0291773	0.101211	1.15057
D4E2	Day4 Mid	3.65571	0.6683	0.82427	0.190043	0.224159	1.78187	0.538393	0.25718	0.112824	0.199978	0.199223	0.0116845	8.35e-05	0.0276463	0.065511	8.35e-05	0.469616	0.17777	0.200485	0.608361	0.0611767	0.221857	0.0357991	8.35e-05	8.35e-05	8.35e-05	0.0522635	0.150501	1.44937
D4E3	Day4 Mid	3.2527	0.854361	0.560782	0.0472734	0.0371993	0.739462	0.188577	0.5078	0.0460651	0.450786	0.140632	0.00628947	6.06e-05	0.163698	0.0324608	6.06e-05	0.277138	0.0370594	0.0745019	0.0880305	6.06e-05	0.0396311	0.0358809	6.06e-05	6.06e-05	6.06e-05	0.0380686	0.0022328	1.08816
D4E4	Day4 Mid	6.55345	1.77679	0.610975	1.41015	0.0539348	0.657373	1.37146	0.140634	8.24e-05	4.17699	0.0697676	8.24e-05	8.24e-05	0.0670075	0.0181872	0.00322166	0.653073	8.24e-05	0.113308	0.461494	0.0258295	0.133221	0.0123561	0.0328041	8.24e-05	0.0117941	8.24e-05	0.0672964	1.52868
D4E5	Day4 Mid	1.71673	0.283908	0.560957	0.136759	0.0430363	0.612541	0.42222	0.0728422	5.95e-05	0.315274	0.105345	0.0169621	0.00415197	0.0267049	0.041196	0.00161242	0.304601	0.159402	0.169812	0.640758	0.0426265	0.0935546	0.00960037	5.95e-05	5.95e-05	5.95e-05	0.00701682	0.0715036	0.546025
D4E6	Day4 Mid	2.37468	0.434815	1.1211	0.818148	4.68e-05	0.376573	0.851164	0.178085	4.68e-05	2.43579	0.0155585	4.68e-05	4.68e-05	0.038393	0.0261856	4.68e-05	0.530939	0.0819548	0.038813	0.808537	4.68e-05	0.0372676	0.00378032	4.68e-05	4.68e-05	4.68e-05	4.68e-05	0.0671945	1.08258
D4E7	Day4 Mid	4.02554	0.395175	0.975222	0.0276319	0.176539	1.0829	0.268324	0.100998	0.0234629	0.331634	0.227089	7.18e-05	0.0420409	0.0544307	0.0429318	0.00867411	0.460118	0.0615492	0.130174	0.70815	0.12511	0.337754	0.135317	7.18e-05	7.18e-05	0.0120449	0.0458108	0.379886	2.03034
D4E8	Day4 Mid	4.22241	0.342142	1.47348	0.156231	0.198536	1.15062	0.555945	0.0951442	0.20719	0.735781	0.216352	9.45e-05	0.0463541	0.0579488	0.0725966	9.45e-05	0.345022	0.0667255	0.206015	0.467501	0.0276214	0.248166	0.0560651	9.45e-05	9.45e-05	9.45e-05	0.0324287	0.117867	0.804052
D4E9	Day4 Mid	5.16442	0.701178	2.66096	0.606677	0.00651382	1.79345	0.93026	0.26306	0.045629	2.61729	0.726551	0.000127703	0.0248432	0.0805134	0.0602098	0.0243057	0.800311	0.129587	0.298622	2.10025	0.000127703	0.266754	0.0503667	0.000127703	0.000127703	0.000127703	0.0272479	0.152578	3.08109
D4E10	Day4 Mid	2.89228	0.712065	1.41261	0.165177	0.0201092	1.47747	0.213526	0.0946072	0.16687	0.954854	0.347133	7.24e-05	0.0100148	0.0429912	0.0253012	7.24e-05	0.563925	0.0973313	0.0881446	7.24e-05	7.24e-05	0.114019	0.0179301	7.24e-05	7.24e-05	7.24e-05	7.24e-05	0.000108857	0.609406
D4E11	Day4 Mid	4.7703	0.447995	1.04584	0.525305	0.33316	1.19935	0.281157	0.410538	0.0559703	0.389534	0.315506	8.73e-05	8.73e-05	0.0854169	0.0480899	8.73e-05	0.525311	0.142637	0.115113	0.549199	0.0358048	0.261667	0.0572175	8.73e-05	0.0130207	8.73e-05	0.0259563	0.199957	1.73456
D4E12	Day4 Mid	3.02192	0.595716	1.35232	0.347154	0.0306802	2.08337	0.949999	0.292097	0.0393996	0.481294	0.2469	0.0048782	0.000104484	0.0950732	0.0748267	0.0151886	0.75664	0.183089	0.138862	0.535463	0.151099	0.274524	0.0407461	0.000104484	0.000104484	0.0103882	0.0370149	0.286456	4.05574
D4F3	Day4 Mid	10.3747	4.24287	3.13238	1.86009	0.199126	3.28283	2.03388	0.000112365	0.000112365	1.65963	0.121738	0.000112365	0.000112365	0.122131	0.185089	0.000112365	1.63949	0.0152461	0.0137898	1.39435	0.00522393	0.07986	0.00487324	0.000112365	0.000112365	0.000112365	0.000112365	0.133731	5.00631
D4F4	Day4 Mid	8.51996	1.13097	3.72792	1.25417	0.241584	0.770899	1.60252	0.6477	0.0173212	4.61391	0.310422	0.000123746	0.000123746	0.144051	0.0618919	0.000123746	0.347963	0.0764545	0.0361475	0.000123746	0.000123746	0.00081214	0.00515319	0.000123746	0.000123746	0.0289481	0.000123746	0.06814	1.48829
D4F5	Day4 Mid	2.89561	0.0945116	1.16242	6.19e-05	6.19e-05	1.18707	1.17888	6.19e-05	6.19e-05	0.173926	0.181489	6.19e-05	6.19e-05	0.00347541	6.19e-05	6.19e-05	0.0225365	0.0572966	0.231637	0.147702	6.19e-05	0.292502	0.0213346	6.19e-05	6.19e-05	6.19e-05	0.146537	0.0355028	0.139533
D4F6	Day4 Mid	3.58075	0.410385	0.895688	0.130337	7.71e-05	1.63887	0.659961	0.0980161	0.0141388	1.31737	0.177092	0.0123231	7.71e-05	0.022788	0.0125928	0.0133801	0.411417	0.181986	0.181353	7.71e-05	0.0482033	0.165768	0.0543427	7.71e-05	7.71e-05	7.71e-05	7.71e-05	7.71e-05	0.202637
D4F7	Day4 Mid	2.9824	0.421476	0.809341	0.385978	0.13184	0.580918	0.191188	0.275154	0.649826	0.823329	0.302673	0.00981536	7.29e-05	0.0458085	0.0466819	7.29e-05	0.260004	0.0792042	0.1923	7.29e-05	0.0279881	0.099163	0.0152834	7.29e-05	7.29e-05	7.29e-05	0.0104774	0.123374	0.681605
D4F8	Day4 Mid	4.11994	0.199125	0.590781	0.899837	0.00645769	0.423202	0.892804	0.159546	8.87e-05	1.79831	0.084468	8.87e-05	8.87e-05	0.109094	0.0169039	8.87e-05	0.502802	0.059956	0.0571014	8.87e-05	8.87e-05	0.0179744	0.0131791	8.87e-05	8.87e-05	8.87e-05	0.000347968	0.0134991	0.413515
D4F9	Day4 Mid	5.92621	0.740528	0.903844	0.936673	0.0561326	0.496139	1.35978	0.0679999	7.99e-05	1.49827	0.00993868	7.99e-05	7.99e-05	0.122968	0.0989005	0.00288343	0.654734	0.0402272	0.203894	0.0260474	7.99e-05	0.050532	0.00538992	7.99e-05	7.99e-05	0.0147621	7.99e-05	0.032141	0.547766
D4F10	Day4 Mid	2.70014	0.161811	1.27259	0.202386	0.0795971	0.464925	0.248219	0.118427	0.0150841	0.519885	0.214213	5.01e-05	0.008599	0.0358828	0.0573004	5.01e-05	0.118598	0.026785	0.160127	5.01e-05	0.0487525	0.0304553	0.00354607	5.01e-05	5.01e-05	5.01e-05	0.0362816	0.0088441	0.0543748
D4F11	Day4 Mid	2.92451	0.493169	1.35051	0.494003	0.0523107	1.32836	0.486472	0.413231	0.245013	0.891731	0.0479182	3.94e-05	3.94e-05	0.028584	0.0471243	3.94e-05	0.762129	0.0306883	0.0416996	3.94e-05	3.94e-05	0.0623046	0.00490754	3.94e-05	3.94e-05	0.00464634	0.00565969	0.0377711	0.75966
D4F12	Day4 Mid	7.01078	0.592548	0.564163	1.38985	0.186184	1.24838	2.82862	0.0434306	7.57e-05	1.68498	7.57e-05	7.57e-05	7.57e-05	0.0540454	0.0242909	7.57e-05	1.37168	0.0336377	0.0882045	0.176033	0.363246	0.0741607	0.0170997	7.57e-05	7.57e-05	0.00458036	7.57e-05	0.144575	0.819239
D4G1	Day4 Mid	4.68918	0.525651	1.27704	2.07611	8.87e-05	0.203338	0.481439	0.120998	8.87e-05	4.39662	0.0635085	8.87e-05	8.87e-05	0.069077	8.87e-05	8.87e-05	0.222835	0.0569213	0.067164	8.87e-05	0.0332617	8.87e-05	0.000258064	8.87e-05	8.87e-05	0.0493063	0.00460376	8.87e-05	0.0999971
D4G2	Day4 Mid	5.51204	0.689525	1.39056	2.42024	0.272878	0.921212	1.29582	0.140744	0.000149014	3.53093	0.148071	0.000149014	0.000149014	0.143986	0.186119	0.000149014	0.736287	0.234564	0.286065	0.000149014	0.000149014	0.115317	0.0130553	0.000149014	0.000149014	0.000149014	0.000149014	0.0892891	1.82672
D4G3	Day4 Mid	1.48517	0.321549	0.712316	5.97e-05	0.112211	0.782218	0.0843697	0.0615033	0.348657	0.0202767	0.231414	5.97e-05	5.97e-05	0.045866	5.97e-05	0.00854011	0.182718	0.0802014	0.0674051	0.296548	0.106965	0.276483	0.0216118	5.97e-05	0.0068766	5.97e-05	0.0282715	0.0310558	0.687294
D4G4	Day4 Mid	3.16044	0.714236	1.03362	0.0877739	7.54e-05	0.991084	0.242386	0.045632	0.155461	0.0536768	0.176436	7.54e-05	7.54e-05	0.0214628	7.54e-05	7.54e-05	0.306353	0.100098	0.0412971	0.126209	0.0818982	0.269804	0.0548097	7.54e-05	7.54e-05	7.54e-05	0.0241704	0.0162084	1.48056
D4G5	Day4 Mid	3.76089	1.06928	1.92726	0.604814	0.0803165	1.41659	1.17345	0.386326	0.122191	2.43814	0.182645	6.28e-05	6.28e-05	0.087292	0.0453752	6.28e-05	0.592668	0.155731	0.236352	0.458621	6.28e-05	0.144931	0.0422872	6.28e-05	6.28e-05	6.28e-05	0.012033	0.290014	2.35659
D4G6	Day4 Mid	1.88957	0.770781	0.704721	0.578624	4.99e-05	0.674198	0.326206	0.100961	4.99e-05	2.21303	0.0975177	4.99e-05	4.99e-05	0.0373328	4.99e-05	4.99e-05	0.145454	0.0543839	0.0218128	4.99e-05	0.092881	0.114754	0.0390943	4.99e-05	0.0167824	4.99e-05	0.0142061	0.0138684	0.275666
D4G7	Day4 Mid	3.8636	1.02851	1.55524	0.705083	0.138036	0.509605	1.05994	0.684369	0.000109001	2.42643	0.333719	0.000109001	0.000109001	0.10109	0.000109001	0.000109001	0.669481	0.0908291	0.119225	0.000109001	0.000109001	0.0794565	0.0393692	0.000109001	0.000109001	0.0674542	0.000109001	0.128082	0.504844
D4G8	Day4 Mid	3.77341	0.693076	0.607233	0.0778422	0.00217831	0.67899	0.29645	0.0776848	0.146052	0.476888	0.32719	4.9e-05	4.9e-05	0.0156127	4.9e-05	4.9e-05	0.238221	0.028769	0.0572556	0.553207	0.064078	0.136704	0.0290208	4.9e-05	0.0119789	0.0145168	0.00725487	0.133357	1.07062
D4G9	Day4 Mid	4.06462	0.707848	0.82445	0.845907	8.89e-05	0.538207	0.59683	0.266821	8.89e-05	2.24478	0.0703433	8.89e-05	8.89e-05	0.051001	0.12338	8.89e-05	0.403016	0.0529695	0.206012	8.89e-05	8.89e-05	0.0916511	0.00685774	8.89e-05	8.89e-05	8.89e-05	8.89e-05	0.119119	0.939321
D4G10	Day4 Mid	4.12255	0.90443	1.03799	0.387147	9.68e-05	1.19283	0.91724	9.68e-05	0.115649	1.23858	0.123029	9.68e-05	9.68e-05	0.0568615	0.099941	0.00993514	0.5279	0.0521038	0.0571622	0.458565	0.0173766	0.126372	0.00491257	9.68e-05	9.68e-05	9.68e-05	9.68e-05	0.232881	1.8906
D4G11	Day4 Mid	3.52662	1.00049	0.168149	2.04024	0.00010503	0.244059	1.0162	0.808986	0.714707	7.64379	0.117073	0.00010503	0.00010503	0.184161	0.0583746	0.00010503	2.03597	0.00010503	0.0710155	0.00010503	0.113728	0.127107	0.0112952	0.00010503	0.00010503	0.165793	0.0224054	0.00010503	0.442711
D4G12	Day4 Mid	4.65272	0.592329	2.01358	1.07605	0.373013	0.652788	1.9717	0.563661	0.00010503	3.46318	0.0512586	0.00010503	0.00010503	0.167258	0.0230829	0.00010503	0.642067	0.192261	0.34248	0.00010503	0.0365499	0.00010503	0.00770559	0.00010503	0.00010503	0.00863434	0.00010503	0.0688435	2.15656
D4H1	Day4 Mid	3.71363	0.357923	0.633288	0.032197	4.01e-05	0.799317	0.744602	0.0156746	0.00597748	0.509495	0.0755103	4.01e-05	4.01e-05	0.0244621	4.01e-05	4.01e-05	0.268178	0.121911	0.163842	4.01e-05	0.0318717	0.0541858	0.0351022	4.01e-05	4.01e-05	4.01e-05	0.0405629	4.01e-05	0.031263
D4H3	Day4 Mid	2.08346	0.229167	0.790819	0.153773	0.0440169	0.391704	0.251979	0.15248	0.268385	0.34101	0.125048	0.00510943	5.67e-05	0.0552926	0.0477194	5.67e-05	0.305043	0.0732212	0.213843	5.67e-05	0.0193828	0.257959	0.0098065	5.67e-05	5.67e-05	5.67e-05	5.67e-05	0.0393349	1.27287
D4H4	Day4 Mid	4.29385	0.842136	0.62216	0.53852	0.114797	0.957355	0.616396	0.282237	5.85e-05	1.87427	0.0155506	5.85e-05	5.85e-05	0.070581	0.0862496	5.85e-05	0.200173	0.0705276	0.0752823	1.64514	5.85e-05	0.0412777	0.0124822	5.85e-05	5.85e-05	5.85e-05	0.000180205	0.215841	0.347554
D4H5	Day4 Mid	2.5023	0.255889	1.01529	0.184642	4.77e-05	0.918967	0.54007	0.0585426	5.02e-05	0.946766	0.160222	4.77e-05	4.77e-05	0.0306523	4.77e-05	4.77e-05	0.245097	0.115024	0.0875776	4.77e-05	0.00685856	0.0650809	0.0186539	4.77e-05	4.77e-05	0.00697931	0.0142292	0.0194809	0.446833
D4A1	Day4 High	2.06464	0.194806	0.488921	0.190816	0.105058	0.46743	0.433072	0.0809256	0.0238676	0.0735623	0.109219	0.0011949	5.05e-05	0.122397	5.05e-05	5.05e-05	1.05526	0.0299356	0.0945436	0.0606117	0.0195079	0.177162	0.0359557	5.05e-05	5.05e-05	5.05e-05	0.00519391	0.0502041	1.39722
D4A2	Day4 High	4.87427	0.776559	1.4803	0.951842	0.388884	1.23211	0.363153	0.329071	0.572691	1.62879	0.240175	0.0281945	7.86e-05	0.0720578	0.0234565	7.86e-05	0.752819	0.0504052	0.0608615	0.360243	0.0745705	0.522106	0.0526011	7.86e-05	7.86e-05	7.86e-05	7.86e-05	0.0314802	1.56574
D4A3	Day4 High	1.36716	0.342079	0.466067	0.145512	0.131319	0.510033	0.348224	0.133874	0.0109409	0.488804	0.102695	4.97e-05	4.97e-05	0.0321575	0.0288511	4.97e-05	0.164104	0.108358	0.167853	0.468787	0.0183165	0.0466007	0.0109038	4.97e-05	0.0162108	4.97e-05	0.0118349	0.097403	0.950995
D4A4	Day4 High	2.28886	0.985696	1.65999	0.0621825	0.0266143	1.28193	0.146478	0.195146	0.213523	0.132029	0.173366	0.0208329	0.0295897	0.0108681	0.0528132	6.91e-05	0.250799	0.00918031	0.218359	0.134982	0.0659168	0.17168	0.0447058	6.91e-05	6.91e-05	0.0250139	6.91e-05	0.163364	1.87236
D4A5	Day4 High	3.44126	0.67116	0.674457	0.407081	0.160522	0.622879	0.370335	0.198792	6.11e-05	1.38366	0.116542	6.11e-05	6.11e-05	0.0986536	0.0409953	0.0103578	0.656073	0.131279	0.156069	6.11e-05	0.0530642	0.111808	0.0232419	6.11e-05	6.11e-05	0.0359361	6.11e-05	0.0178203	0.220337
D4A6	Day4 High	2.01599	0.798748	1.4256	0.0662871	0.204697	1.67638	0.286996	0.0333815	0.276989	0.498194	0.109993	7.8e-05	7.8e-05	0.0582438	0.0926872	7.8e-05	0.466922	0.0957922	0.0903471	0.0468385	0.0656318	0.248649	0.09094	7.8e-05	7.8e-05	0.0732289	0.0267217	0.0281627	1.45682
D4A7	Day4 High	2.64471	0.387465	0.194937	1.08713	0.0545181	0.518962	0.606923	0.210137	0.0179184	4.70902	0.0201424	5.91e-05	5.91e-05	0.0370172	0.0345704	5.91e-05	0.312137	0.041671	0.0458051	0.168526	0.0185339	0.0850533	0.112145	5.91e-05	5.91e-05	5.91e-05	0.0236904	0.0755113	0.702075
D4A8	Day4 High	4.23367	0.588846	0.653561	0.301216	0.0455325	0.857208	0.677624	0.429073	0.119787	1.36863	0.107748	5.91e-05	5.91e-05	0.067697	0.115492	5.91e-05	0.939958	0.0700673	0.27311	0.396568	0.0826084	0.183638	0.0699563	5.91e-05	5.91e-05	5.91e-05	0.0115841	0.0973928	0.582243
D4A9	Day4 High	2.02993	0.908742	0.926543	0.0915506	0.141865	0.651647	0.513711	0.235608	0.0432958	0.618523	0.140837	0.00404676	5.05e-05	0.0450842	0.062812	5.05e-05	0.607493	0.0344871	0.104445	0.141413	5.05e-05	0.0792116	0.00631876	5.05e-05	5.05e-05	5.05e-05	5.05e-05	0.0283288	2.77734
D4A10	Day4 High	2.17115	0.380679	1.0928	0.216919	0.000122981	0.783995	0.0755291	0.0796571	0.226794	0.0456804	0.0991031	0.000122981	0.000122981	0.0347085	0.000122981	0.000122981	0.24636	0.0370296	0.0345283	0.0656184	0.0616408	0.283935	0.0205351	0.000122981	0.000122981	0.000122981	0.0920846	0.148899	1.56728
D4A11	Day4 High	2.36815	0.705659	1.23716	0.151535	6.76e-05	0.771805	1.25175	0.170566	6.76e-05	0.202207	0.406732	0.00020985	0.020406	0.119237	0.10268	6.76e-05	0.439814	0.0553757	0.286641	0.785567	0.0387433	0.0416866	0.061328	6.76e-05	6.76e-05	6.76e-05	0.016605	0.0815471	1.57783
D4A12	Day4 High	2.13374	0.164028	0.82987	0.125601	0.156637	0.803616	0.311674	0.0604568	0.0247963	0.379405	0.310781	6.74e-05	6.74e-05	0.0631597	0.0433904	6.74e-05	0.798457	0.0899724	0.39493	0.373584	6.74e-05	0.0681882	0.0386482	6.74e-05	6.74e-05	0.00450934	6.74e-05	0.0402342	1.05746
D4B1	Day4 High	3.75944	0.369562	0.611255	0.366805	0.0882288	0.446966	0.603716	0.129396	0.421518	0.833795	0.202032	0.00194144	0.0180592	0.0812839	0.123101	7.62e-05	0.183172	0.287716	0.0938982	0.205409	7.62e-05	0.368128	0.0328341	7.62e-05	7.62e-05	0.0242269	0.0169612	0.0618685	1.13437
D4B2	Day4 High	3.03297	0.593128	0.856982	0.149289	0.124406	0.730358	0.126964	6.4e-05	0.367043	0.509895	0.121858	6.4e-05	6.4e-05	0.0105558	6.4e-05	0.00573717	0.780461	0.184776	0.0792699	0.146396	6.4e-05	0.155663	0.0412399	6.4e-05	6.4e-05	6.4e-05	6.4e-05	0.0994191	0.400002
D4B3	Day4 High	5.83533	1.11906	1.21714	0.811319	0.407254	2.13311	1.60691	0.502655	8.85e-05	3.28848	0.301097	8.05e-05	0.0539203	0.093364	0.134537	8.05e-05	0.746481	0.115607	0.0526634	3.00292	0.0545884	0.0991091	0.00881839	8.05e-05	8.05e-05	8.05e-05	8.05e-05	0.253758	2.87373
D4B4	Day4 High	2.90154	0.592551	1.29287	0.00012592	0.22231	0.69562	0.583405	0.376421	0.0117724	0.582018	0.0854124	0.0307941	0.00012592	0.200481	0.225192	0.0154631	0.31633	0.152601	0.151959	0.00012592	0.00012592	0.131329	0.0209544	0.00012592	0.00012592	0.0271181	0.00012592	0.00157047	2.2851
D4B5	Day4 High	2.27882	0.220964	0.588844	0.310389	0.152459	0.320622	0.506545	0.037303	6.27e-05	0.709667	0.165658	6.27e-05	6.27e-05	0.0875111	0.0297141	0.00740622	0.365665	0.0135412	0.169327	0.406112	6.27e-05	0.0364133	0.0348411	6.27e-05	6.27e-05	6.27e-05	6.27e-05	0.0948029	0.819345
D4B6	Day4 High	4.44251	0.0627663	2.24099	0.0725022	0.102301	1.01546	0.143057	0.180547	0.439456	0.345952	0.286569	8.7e-05	0.0168867	0.195755	0.0461374	8.7e-05	0.403362	0.0921147	0.197616	8.7e-05	0.0301532	0.205079	0.00805383	8.7e-05	8.7e-05	8.7e-05	0.00492006	0.0454853	0.385927
D4B7	Day4 High	4.09323	0.299777	0.896658	0.230595	0.158815	0.559898	0.705613	0.0777238	0.179187	0.186983	0.303088	0.0236742	0.0469298	0.045809	0.0172835	7.78e-05	1.21266	0.0432504	0.149423	0.250191	0.0554409	0.18101	0.0477277	7.78e-05	7.78e-05	0.00678015	0.026123	0.103653	2.17787
D4B8	Day4 High	5.65831	0.607323	0.848499	0.945609	0.0055889	0.565264	1.31286	0.299995	7.04e-05	2.75335	0.0773066	7.04e-05	7.04e-05	0.112009	0.0984026	0.015867	0.238173	0.0193647	0.108955	7.36e-05	0.0211542	0.0429264	0.0581417	7.04e-05	7.04e-05	7.04e-05	7.04e-05	0.0991434	0.552052
D4B9	Day4 High	3.97795	0.466207	1.80606	0.742404	7.64e-05	0.731858	0.364484	0.196226	7.64e-05	1.97928	0.283409	0.0110895	0.0429513	0.0614083	0.0583224	7.64e-05	0.42731	0.182248	0.181912	7.64e-05	7.64e-05	0.0521491	0.0132093	7.64e-05	7.64e-05	0.0215677	7.64e-05	7.64e-05	0.0221155
D4B10	Day4 High	3.6061	0.585608	1.23723	0.237228	0.240252	1.12597	0.356606	0.155317	0.37467	0.235296	0.32836	0.000927926	7.46e-05	0.0878121	7.46e-05	0.00102405	0.33939	0.0714581	0.208298	0.459787	0.0732653	0.24419	0.0385111	7.46e-05	7.46e-05	7.46e-05	0.043527	0.000286963	0.928997
D4B11	Day4 High	6.60905	1.07972	1.67121	0.612303	0.431961	2.00258	0.45101	0.323402	0.427543	0.475575	0.436643	0.000131566	0.000131566	0.0687285	0.127869	0.000131566	1.18104	0.0822423	0.0272483	0.038256	0.000131566	0.327295	0.0179738	0.000131566	0.000131566	0.0772493	0.000131566	0.0727725	2.42506
D4B12	Day4 High	2.91938	0.596814	0.752735	1.58096	6.71e-05	1.51905	1.44962	0.162125	6.71e-05	4.04946	0.0643003	6.71e-05	6.71e-05	0.0407082	0.0789108	6.71e-05	0.321544	6.71e-05	0.149275	0.627479	0.0258153	0.0268188	0.0577479	6.71e-05	6.71e-05	6.71e-05	6.71e-05	0.0217552	1.83065
D4C1	Day4 High	4.89783	0.87171	1.31952	0.77764	8.22e-05	0.792736	1.84324	0.521203	0.0371321	4.61419	0.277516	8.22e-05	8.22e-05	0.103895	0.23532	8.22e-05	0.428921	0.245432	0.137599	8.22e-05	8.22e-05	0.135979	0.0103433	8.22e-05	0.0117975	0.0931705	0.0429173	0.0241901	0.388738
D4C2	Day4 High	1.41435	0.541076	0.230402	2.99535	0.000160476	0.300146	0.324006	0.0873152	0.543513	14.5125	0.243521	0.000160476	0.000160476	0.0262305	0.115907	0.0154604	0.957814	0.000160476	0.000160476	0.0521584	0.000160476	0.00698257	0.000160476	0.000160476	0.000160476	0.000160476	0.000160476	0.00523981	1.46672
D4C3	Day4 High	3.36844	0.790858	0.672273	0.551989	0.167869	1.00334	0.469492	0.106787	0.107376	1.76716	0.305663	0.0194945	9.35e-05	0.0667904	0.0892305	9.35e-05	0.251401	0.155103	0.0755276	0.656821	0.0691103	0.45591	0.056003	9.35e-05	0.000162766	9.35e-05	0.0457166	0.132664	1.89396
D4C4	Day4 High	3.12709	0.288143	1.12727	0.0384047	0.0675191	1.07713	0.452695	0.128569	0.255359	0.284186	0.181108	5.56e-05	5.56e-05	0.0609685	0.0757564	0.0226263	0.178324	0.0340377	0.0687296	0.35596	0.0645163	0.201142	0.0515787	5.56e-05	0.0041949	0.00639001	0.0155858	0.199298	0.974863
D4C5	Day4 High	4.69916	0.741953	0.636645	1.23515	0.045364	0.654612	0.476276	0.23201	6.73e-05	4.22389	0.0826229	6.73e-05	6.73e-05	0.0911919	0.0912691	6.73e-05	0.423702	0.0573474	0.159435	0.312777	0.281308	0.039021	0.00495729	6.73e-05	0.0132163	6.73e-05	6.73e-05	0.0291427	0.814639
D4C6	Day4 High	4.94057	0.901023	1.33311	0.294524	0.257711	2.14763	0.69916	0.617356	0.763644	0.296379	0.555627	0.0359082	0.000121686	0.112429	0.000121686	0.000121686	1.7736	0.100924	0.142258	0.106504	0.000121686	0.109598	0.00422822	0.000121686	0.000121686	0.000121686	0.142731	0.133534	3.15253
D4C7	Day4 High	4.8162	1.35113	0.928523	0.915207	9.83e-05	1.09907	2.4165	0.2388	9.83e-05	4.3583	0.0569402	9.83e-05	9.83e-05	0.141542	0.208385	0.0147387	0.518831	0.0697062	9.83e-05	0.583592	9.83e-05	0.0833805	0.0181656	9.83e-05	0.01882	9.83e-05	9.83e-05	0.267769	1.93561
D4C8	Day4 High	4.24881	0.153213	0.964782	0.308348	0.0583226	0.689818	0.445208	0.0927741	0.419831	0.443945	0.202102	9.39e-05	9.39e-05	0.0649981	0.107886	0.00716842	0.301205	0.10992	0.398116	9.39e-05	9.39e-05	0.124073	0.0156999	9.39e-05	9.39e-05	9.39e-05	0.0627637	9.39e-05	0.45422
D4C9	Day4 High	3.90744	0.370977	0.970927	0.546555	0.151944	1.10244	0.751345	0.0595335	0.0455569	0.73781	0.103248	0.000103106	0.000103106	0.0702586	0.0398243	0.000103106	1.14823	0.128676	0.0954544	2.03823	0.0669165	0.485215	0.0709306	0.03157	0.000103106	0.000103106	0.000103106	0.165066	0.979924
D4C10	Day4 High	2.07573	0.262478	0.594288	0.55848	0.153372	0.979909	0.503594	0.104849	0.128567	2.24308	0.0905959	6.04e-05	6.04e-05	0.018653	6.04e-05	6.04e-05	0.342326	0.0528559	0.0497586	0.69228	6.04e-05	0.0744349	0.0370776	6.04e-05	6.04e-05	6.04e-05	6.04e-05	0.0569039	0.989847
D4C11	Day4 High	2.11335	0.249189	0.727879	0.166492	7.47e-05	0.476557	0.140113	0.212802	0.121516	1.37733	0.440357	7.47e-05	7.47e-05	0.0558314	7.47e-05	7.47e-05	0.692193	0.012674	0.0886935	7.47e-05	7.47e-05	0.0279307	0.0494965	7.47e-05	7.47e-05	7.47e-05	7.47e-05	7.47e-05	0.225138
D4C12	Day4 High	4.01722	0.538729	1.79596	0.108626	0.0723153	1.4107	0.878436	0.0417835	0.248427	0.785263	0.199392	0.000101888	0.000101888	0.0406129	0.000101888	0.000101888	0.686711	0.0898394	0.237894	0.861385	0.000101888	0.210274	0.103993	0.000101888	0.000101888	0.000101888	0.0303907	0.112752	0.799591
D4D1	Day4 High	2.96501	0.244186	0.90882	0.110123	0.0378703	0.871756	0.593637	0.0739742	0.0147606	0.0553638	0.0862188	0.000104662	4.71e-05	0.0140714	0.0843626	4.71e-05	0.125688	0.0390169	0.0305263	0.187916	0.00417993	0.13371	0.00960054	4.71e-05	4.71e-05	4.71e-05	4.71e-05	0.0103053	0.982738
D4D2	Day4 High	3.48155	0.880022	0.223102	1.33231	0.0538389	0.821692	0.45314	0.0295051	0.00877828	3.33496	0.0172454	8.92e-05	8.92e-05	0.0260156	0.067306	0.0127807	1.61104	8.92e-05	0.00820408	0.159537	8.92e-05	0.13154	0.0042037	8.92e-05	8.92e-05	8.92e-05	8.92e-05	0.0952861	1.95879
D4D3	Day4 High	2.65536	0.314662	1.34353	7.28e-05	0.0956347	0.5335	0.32911	0.200946	0.427873	0.359406	0.290432	7.28e-05	7.28e-05	0.0342991	0.0142029	0.00926099	0.342788	0.0222638	0.0868187	7.28e-05	0.0302464	0.173032	0.0134355	7.28e-05	7.28e-05	7.28e-05	0.00784122	7.28e-05	0.67584
D4D4	Day4 High	2.81627	0.385235	0.538139	0.504654	5.5e-05	0.840988	0.589869	0.137686	0.0123717	0.547914	0.0804734	5.5e-05	0.0500997	0.120369	5.5e-05	5.5e-05	0.81141	0.0335125	0.0706373	0.15011	0.0540127	0.0634153	0.0110187	5.5e-05	5.5e-05	5.5e-05	0.000213947	0.000317828	1.4857
D4D5	Day4 High	3.28302	0.355813	1.21676	0.0800529	0.182268	1.66823	0.265539	0.429455	0.319236	0.65483	0.384662	8.54e-05	0.0277113	0.0353711	0.0602693	8.54e-05	0.19715	0.180057	0.0490517	0.433857	8.54e-05	0.311314	0.0280359	0.0213213	8.54e-05	8.54e-05	0.0191431	0.0627215	0.914768
D4D6	Day4 High	2.37118	0.457791	0.460293	0.0603853	0.056521	0.259996	1.07811	0.272528	0.349376	1.45614	9.83e-05	9.83e-05	9.83e-05	0.0161527	0.119227	0.00423375	0.465531	9.83e-05	0.0167383	0.11919	9.83e-05	0.125301	0.0310203	9.83e-05	9.83e-05	9.83e-05	0.032752	0.0318414	1.0212
D4D7	Day4 High	3.40227	0.341528	1.26972	0.341424	0.296952	1.07477	1.9628	0.225004	6.92e-05	1.95917	0.166721	6.92e-05	6.92e-05	0.153338	6.92e-05	0.0144104	1.06609	0.255029	0.164494	6.92e-05	6.92e-05	0.0851648	0.0106884	6.92e-05	6.92e-05	6.92e-05	0.0531838	0.074282	0.979865
D4D8	Day4 High	2.47419	0.547584	0.938483	0.796555	0.0543136	0.854121	0.811528	0.344483	0.399888	1.02533	0.266759	0.028707	8.22e-05	0.0280392	8.22e-05	0.00468665	0.590464	0.0228576	0.115062	8.22e-05	0.0591845	0.201195	0.0471819	8.22e-05	0.00652327	0.0157796	0.0356664	0.0592701	1.32721
D4D9	Day4 High	2.72105	6.93e-05	0.83878	0.188	0.203329	0.557191	1.07509	0.0866238	0.0441487	0.235626	0.325326	6.93e-05	6.93e-05	0.0402108	0.13863	6.93e-05	0.322154	0.155702	0.125095	0.811082	0.0459816	0.117725	0.0270787	6.93e-05	6.93e-05	6.93e-05	6.93e-05	0.110984	1.08753
D4D10	Day4 High	3.93642	0.209443	0.796919	0.193396	0.0637543	0.877581	0.739148	0.0810456	0.154052	0.243937	0.339068	5.3e-05	5.3e-05	0.034853	0.05041	0.00626701	0.127855	0.0986429	0.0785727	0.49624	0.0405306	0.477285	0.0358142	5.3e-05	0.00325438	0.00291823	0.0146643	0.0353023	1.89671
D4D11	Day4 High	2.13958	0.457274	0.810959	0.235785	0.0751943	1.24086	1.22311	0.0193537	0.237468	0.310789	0.0817412	6.53e-05	6.53e-05	0.0280783	0.0763794	0.00981692	0.808296	0.108763	0.0307587	0.309606	0.0194857	0.191044	0.0283674	6.53e-05	6.53e-05	6.53e-05	0.00847425	0.159586	2.55641
D4D12	Day4 High	3.11747	0.338793	1.26989	0.183235	3.39e-05	0.423396	0.347883	0.100945	3.39e-05	0.304113	0.38247	0.00158967	3.39e-05	0.0391713	0.0389305	3.39e-05	0.311905	0.0632258	0.035556	0.199159	0.00932754	0.0792045	0.00822915	3.39e-05	3.39e-05	3.39e-05	0.0170184	0.0708381	1.19732
RGd2A1	ES	4.34653	1.42386	2.87559	0.216414	0.159576	1.3443	0.213425	0.835015	0.000310439	1.25678	0.195635	0.000310439	0.000310439	0.07233	0.000310439	0.000310439	0.16202	0.0117143	0.185004	0.000310439	0.0772538	0.112908	0.123408	0.000310439	0.0923729	0.000310439	0.000310439	0.108025	1.60341
RGd2A2	ES	0.810114	0.19971	1.53376	0.000161385	0.000161385	0.136621	0.42286	0.386682	0.000161385	0.445942	0.00968804	0.000397813	0.000161385	0.125401	0.051968	0.000161385	0.0443447	0.135173	0.187527	0.000161385	0.000161385	0.056079	0.0311205	0.000161385	0.000161385	0.000161385	0.00938995	0.000161385	1.65045
RGd2A4	ES	1.88015	1.1785	1.47389	0.368516	0.000290677	0.808515	0.76749	0.806686	0.000290677	0.0896301	0.21975	0.000290677	0.000290677	0.205689	0.0544686	0.000290677	0.250028	0.171907	0.0379522	0.084285	0.000290677	0.0485523	0.0354173	0.000290677	0.000290677	0.0642985	0.000290677	0.00207542	1.70961
RGd2A5	ES	1.0268	0.680641	2.19565	0.00019684	0.00019684	0.519017	0.231238	0.572485	0.0390973	0.321278	0.205232	0.00019684	0.00019684	0.164941	0.00019684	0.00019684	0.172148	0.229609	0.0620386	0.00019684	0.00019684	0.145907	0.0350938	0.00019684	0.00019684	0.00019684	0.00019684	0.0629722	0.645863
RGd2A8	ES	2.05193	1.77425	3.17221	0.25179	0.388677	1.12361	0.224593	0.00037801	0.00037801	0.242884	0.22627	0.00037801	0.00037801	0.0327875	0.00037801	0.00037801	0.00037801	0.161218	0.133803	0.00037801	0.0945539	0.268748	0.00037801	0.00037801	0.00037801	0.00037801	0.00037801	0.00037801	2.0296
RGd2A10	ES	3.45467	1.74006	2.4684	0.000422727	0.245564	0.343409	0.492856	0.186915	0.0664261	0.0913581	0.134869	0.000422727	0.000422727	0.126283	0.0875581	0.000422727	0.168224	0.561946	0.131984	0.000422727	0.117616	0.0800602	0.000422727	0.122076	0.000422727	0.0968309	0.000422727	0.046416	1.57921
RGd2A11	ES	1.75537	0.877914	2.24916	0.000344547	0.000344547	0.437651	0.327437	0.110183	0.000344547	0.986001	0.154592	0.000344547	0.000344547	0.0434554	0.0501618	0.000344547	0.255133	0.150631	0.0829222	0.236073	0.0761592	0.221848	0.0798389	0.000344547	0.000344547	0.000344547	0.000344547	0.000344547	2.79662
RGd2B1	ES	1.11619	1.15693	1.93662	0.102539	0.000154965	0.537279	0.341032	0.161267	0.000154965	0.415597	0.105025	0.000154965	0.000154965	0.118209	0.06286	0.000154965	0.247316	0.170294	0.109419	0.0653933	0.000154965	0.182959	0.0104679	0.000154965	0.000154965	0.0116666	0.000154965	0.0402249	1.24903
RGd2B2	ES	1.75401	0.311496	3.84005	0.259826	0.147884	1.06997	0.112376	0.785761	0.000374349	0.789099	0.230955	0.000374349	0.000374349	0.198144	0.000374349	0.000374349	0.0832569	0.0731656	0.185478	0.000374349	0.0972423	0.000374349	0.0252073	0.000374349	0.000374349	0.000374349	0.000374349	0.000374349	2.05435
RGd2B3	ES	1.82856	0.231952	1.73999	0.487554	0.0709656	0.107639	0.294894	0.000186761	0.00712197	0.550932	0.112581	0.000186761	0.0193952	0.179092	0.0543176	0.000186761	0.0445304	0.0379686	0.227691	0.000186761	0.000186761	0.0949534	0.0121922	0.000186761	0.000186761	0.000186761	0.000186761	0.000186761	3.16513
RGd2B5	ES	1.76511	0.750029	2.38387	0.000265059	0.000265059	0.8812	0.630039	0.461378	0.000265059	0.67602	0.206703	0.000265059	0.000265059	0.191813	0.000265059	0.000265059	0.316081	0.168707	0.172716	0.000265059	0.0622154	0.0891982	0.0775259	0.000265059	0.000265059	0.0326171	0.000265059	0.0375184	1.83489
RGd2B7	ES	1.6663	0.55766	1.31376	0.0906291	0.0625338	0.62555	0.234971	0.336444	0.0792289	0.312148	0.173177	0.0081341	0.00650971	0.0713522	0.0252274	0.000134711	0.0635787	0.0546122	0.161455	0.000134711	0.000134711	0.00975031	0.0868923	0.0406712	0.000134711	0.0119953	0.000134711	0.000134711	1.50073
RGd2C2	ES	2.54603	0.642121	3.2242	0.000277649	0.000277649	0.894871	0.167325	0.352061	0.000277649	0.308065	0.0835823	0.000277649	0.000277649	0.351716	0.000277649	0.000277649	0.182574	0.155688	0.095178	0.000277649	0.000277649	0.0881054	0.000277649	0.000277649	0.000277649	0.000277649	0.000277649	0.000277649	1.79765
RGd2D1	ES	0.452336	0.254914	0.994365	0.351569	0.000251656	0.210741	0.28245	0.318944	0.000251656	0.387107	0.156371	0.000251656	0.000251656	0.000255733	0.000251656	0.000251656	0.221039	0.151172	0.080233	0.000251656	0.000251656	0.0397387	0.0325456	0.000251656	0.000251656	0.000251656	0.000251656	0.0367315	2.68146
RGd2D2	ES	0.589282	0.349481	2.08229	0.000245031	0.00470406	0.514002	0.143818	0.187019	0.000245031	0.115372	0.123358	0.0323366	0.000245031	0.142502	0.0484568	0.000245031	0.000245031	0.144139	0.193574	0.000245031	0.000245031	0.0376675	0.0151405	0.000245031	0.000245031	0.000245031	0.000245031	0.000245031	1.85931
RGd2D3	ES	1.49129	0.426285	1.98413	0.407553	0.000281934	0.000281934	0.000281934	0.172877	0.000281934	0.505454	0.0501679	0.00217178	0.000281934	0.146068	0.112372	0.000281934	0.341309	0.209518	0.0803416	0.000281934	0.000281934	0.212684	0.2091	0.000281934	0.000281934	0.000281934	0.000281934	0.000359483	2.04725
RGd2D4	ES	1.33928	0.720671	1.58531	0.000321021	0.000321021	0.419396	0.101415	0.202227	0.109242	0.623092	0.103175	0.000321021	0.000321021	0.0967629	0.0595173	0.000321021	0.138399	0.184106	0.0815612	0.000321021	0.000321021	0.0548194	0.000321021	0.000321021	0.000321021	0.0316687	0.000321021	0.000321021	1.08491
RGd2D5	ES	2.18437	0.264228	3.26747	0.000279457	0.000279457	0.668295	0.254085	0.100818	0.000279457	1.47745	0.323813	0.000279457	0.0613839	0.258132	0.0275743	0.000279457	0.100446	0.171483	0.326068	0.000279457	0.000279457	0.0342236	0.000279457	0.000279457	0.0936269	0.000279457	0.000279457	0.000279457	2.76137
RGd2D6	ES	2.74953	0.877204	1.66627	0.182888	0.000305447	0.829562	0.484558	0.225595	0.000305447	0.481302	0.262979	0.000305447	0.000305447	0.14622	0.000305447	0.000305447	0.218874	0.30353	0.143107	0.000305447	0.000305447	0.191396	0.0163919	0.000305447	0.000305447	0.000305447	0.000305447	0.000305447	2.58634
RGd2E1	ES	2.15854	1.60406	5.00429	0.000538892	0.000538892	0.743733	0.000538892	1.06211	0.000538892	0.555647	0.157313	0.000538892	0.000538892	0.0392274	0.000538892	0.0864698	0.0794309	0.000538892	0.0903325	0.000538892	0.000538892	0.160144	0.000538892	0.000538892	0.000538892	0.000538892	0.000538892	0.000538892	2.57938
RGd2E3	ES	1.15716	0.684107	2.21131	0.000462003	0.183147	0.283271	0.173404	0.000462003	0.156667	0.973441	0.291027	0.000462003	0.000462003	0.15251	0.0965115	0.000462003	0.310118	0.356589	0.255346	0.000462003	0.000462003	0.0654976	0.0480926	0.000462003	0.000462003	0.000462003	0.000462003	0.000462003	2.34197
RGd2E4	ES	3.29729	0.428028	2.1563	0.441187	0.000330672	0.411716	0.117796	0.0979169	0.00105427	0.193081	0.000330672	0.000330672	0.000330672	0.232421	0.000330672	0.000330672	0.193175	0.175687	0.0800985	0.000330672	0.000330672	0.000330672	0.0214214	0.000330672	0.000330672	0.000330672	0.000330672	0.000330672	2.23443
RGd2E5	ES	1.64248	1.60261	3.56023	0.00044176	0.00044176	0.412512	0.129834	0.696353	0.00044176	0.235542	0.166226	0.0322727	0.00044176	0.163178	0.0686133	0.00044176	0.00044176	0.153571	0.106978	0.00044176	0.00044176	0.0538939	0.073934	0.153531	0.0654895	0.00044176	0.00044176	0.00044176	2.23476
RGd2E6	ES	3.36177	1.18622	3.99237	0.000436215	0.000436215	1.37471	0.358283	0.389204	0.000436215	0.125825	0.0630687	0.000436215	0.0876218	0.140032	0.293182	0.000436215	0.845325	0.260367	0.1269	0.000436215	0.000436215	0.184525	0.0325891	0.000436215	0.0332055	0.000436215	0.000436215	0.000436215	2.56253
RGd2C6	ES	2.07361	1.24425	3.50836	0.166412	8.32e-05	0.766404	0.391713	8.32e-05	8.32e-05	0.593964	0.0300614	0.0202935	0.0592911	0.0957074	0.237653	8.32e-05	0.76912	0.201854	0.140526	8.32e-05	0.0788689	0.142616	0.0523497	8.32e-05	8.32e-05	0.0263856	8.32e-05	8.32e-05	3.31577
RGd2C7	ES	0.986567	0.377348	0.645802	0.118329	4.03e-05	0.433171	0.127574	0.043056	4.03e-05	4.03e-05	0.00268134	4.03e-05	0.0460972	0.0296016	0.0476723	4.03e-05	0.248539	0.0209273	0.0808769	0.11805	4.03e-05	0.0963545	0.0305082	0.0352748	4.03e-05	0.00891313	4.03e-05	4.03e-05	1.04879
RGd2C8	ES	0.391815	0.151238	0.533726	0.089215	0.11001	0.38469	0.106857	0.0121067	4.03e-05	0.30994	0.022045	4.03e-05	4.03e-05	0.133021	0.0309576	4.03e-05	4.03e-05	4.03e-05	0.103853	4.03e-05	0.0592683	4.03e-05	0.100932	4.03e-05	0.000548451	4.03e-05	0.0168014	4.03e-05	1.57219
