# Supplementary material for: A common molecular logic determines embryonic stem cell self‐renewal and reprogramming
Source: EMBO J. 2018 Nov 27;38(1):e100003. doi: 10.15252/embj.2018100003 (PMC6316172; doi:10.15252/embj.2018100003)
Supplement: Supplementary file 3 — Table EV2 [file EMBJ-38-e100003-s003.xlsx]

## Sheet: Legend
Table EV2 (Related to Fig. 6): The set of experimental constraints imposed on the 0.717 ABN.

## Sheet: Table of Constraints
			Activated					Repressed					Knockdown					Forced expression						Not constrained					t*	Stable state at timestep t					Cannot reach this state at timestep t
	Constraints for Maintenance of Pluripotency
	ESCs: from 2i+LIF to 2i		ESCs: from 2i+LIF to LIF+CH		ESCs: from 2i+LIF to LIF+PD		ESCs: from 2i to 2i+LIF		ESCs: from 2i to LIF+CH		ESCs: from 2i to LIF+PD		ESCs: from LIF+CH to 2i+LIF		ESCs: from LIF+CH to 2i		ESCs: from LIF+CH to LIF+PD		ESCs: From LIF+PD to 2i+LIF		ESCs: from LIF+PD to 2i		ESCs: from LIF+PD to LIF+CH		ESCs: from 2i+LIF to no signals		ESCs: from 2i to no signals		ESCs: from LIF+PD to no signals		ESCs: Oct4 KD in 2i		ESCs: Sox2 KD in 2i		ESCs: Stat3 KD in 2i		ESCs: Esrrb KD in 2i		ESCs: Esrrb KD in 2i+LIF		ESCs: Esrrb OE from 2i to PD alone		ESCs: Nanog KD in 2i+LIF		ESCs: Tfcp2l1 OE from 2i+LIF to PD alone		ESCs: Klf4 / Sall4 DKD in 2i+LIF		ESCs: Klf2 / Tbx3 DKD in 2i+LIF
Timestep	0	18*	0	18*	0	18*	0	18*	0	18*	0	18*	0	18*	0	18*	0	18*	0	18*	0	18*	0	18*	0	18*	0	18*	0	18*	0	18*	0	18*	0	18*	0	18*	0	18*	0	18*	0	18*	0	18*	0	18	0
LIF
CH
PD
MEKERK
Oct4
Sox2
Nanog
Esrrb
Klf2
Tfcp2l1
Klf4
Gbx2
Tbx3
Tcf3
Sall4
Stat3
[truncated: 54 more columns]
