# Supplementary material for: A common molecular logic determines embryonic stem cell self‐renewal and reprogramming
Source: EMBO J. 2018 Nov 27;38(1):e100003. doi: 10.15252/embj.2018100003 (PMC6316172; doi:10.15252/embj.2018100003)
Supplement: Supplementary file 4 — Table EV3 [file EMBJ-38-e100003-s004.xlsx]

## Sheet: Legend
Table EV3 (Related to Fig. 6h): Comparison of predictions generated by Dunn et al. (2014), 0.782 and 0.717 cABNs to experimental observations. Each tab concerns a different set of tests.

## Sheet: Summary
	The summary tables below provide metrics for the sets of network models that are investigated in this manuscript. We use the following terms:
	Number of constraints: The total number of experimental observations used to constrain the set of networks.
	Number of tested predictions: The number of predictions that were investigated experimentally.
	Number of consistent predictions: The number of predictions found to be in agreement with experimental tests. Note that this does not include constraints.
	% No predictions: The fraction of all possible predictions that could have been made (e.g. all single knockdowns, all double knockdowns) that the cABN did not formulate definitive predictions for.
	Overall predictive accuracy: The percentage of tested predictions that were supported by experiment.
	SUMMARY: PREDICTIVE ACCURACY
	cABN	Number of constraints	Number of Tested Predictions	Number of Consistent Predictions	% No Predictions	Overall Predictive Accuracy
	Dunn et al. (2014)	23	108	72	0.633758	0.666667
	0.782	40	129	89	0.217021	0.689922
	0.717	47	124	96	0.270548	0.774194
	SUMMARY: FLIPPED PREDICTIONS
		Correct to incorrect	Flipped to correct in 0.717 cABN		Incorrect to correct	Flipped to incorrect in 0.717 cABN
	2014 to 0.782	8	7		11	0
	0.782 to 0.717	3			10

## Sheet: Maintenance Single Knockdowns
Predictions of whether an ESC will remain in the naïve state, or commit to differentiation under the indicated single knockdowns, in the presence of 2i+LIF, 2i, LIF+CH or LIF+PD
																						No prediction / not tested experimentally
	2i+LIF					2i					LIF+CH					LIF+PD					0.871559	Prediction: Remain in the naïve state
SKD	Dunn et al. (2014)	0.782	0.717	Experiment		Dunn et al. (2014)	0.782	0.717	Experiment		Dunn et al. (2014)	0.782	0.717	Experiment		Dunn et al. (2014)	0.782	0.717	Experiment			Prediction: Begin differentiation
Esrrb				0.747781							0.871559	0.871559	0.871559	1.76923		0.871559	0.871559	0.871559	0.813333
Oct4																					1	1
Sall4				0.752388								0.871559				0.871559	0.871559	0.871559	1.77333		0.9	AP + colonies			Precictions made	Tested predictions	Consistent predictions	Predictive accuracy			Predictions gained (no prediction to correct)	Predictions lost (correct to no prediction)	Predictions flipped
Sox2																					0.8			Dunn et al. (2014)	31	17	14	0.8125					Correct to incorrect	Incorrect to correct
Stat3							0.871559				0.871559	0.871559									0.7			0.782	46	22	20	0.875		2014 -> 0.782	5	0	0	1
Tbx3				0.839293			0.871559				0.871559	0.871559	0.871559	1.75897		0.871559	0.871559	0.871559	2.90667		0.6			0.717	40	18	17	0.944444		0.782 -> 0.717	0	3	0	0
Tcf3							0.871559	0.871559			0.871559	0.871559	0.871559			0.871559	0.871559	0.871559			0.5
Tfcp2l1				0.896453					0.730861			0.871559	0.871559	1.53846		0.871559	0.871559	0.871559	1.12		0.4
Gbx2				0.974523		0.871559	0.871559		0.9582		0.871559	0.871559	0.871559			0.871559	0.871559	0.871559	1.22667		0.3
Klf2				1.06475			0.871559				0.871559	0.871559	0.871559				0.871559	0.871559			0.2
Klf4				0.722544		0.871559	0.871559		0.844122		0.871559	0.871559	0.871559	0.717949				0.871559			0.1
Nanog				0.55					0.597567		0.871559	0.871559	0.871559	0.620513							1.38778e-16	0
# Predictions	8	12	11			4	12	8			10	12	10			9	10	11
% No Prediction	0.333333	0	0.0833333			0.666667	0	0.333333			0.166667	0	0.166667			0.25	0.166667	0.0833333
# Tested Predictions	4	8	7			4	4	1			4	5	5			5	5	5
# Consistent	3	8	7			2	2	0			4	5	5			5	5	5
Predictive accuracy	0.75	1	1			0.5	0.5	0			1	1	1			1	1	1

## Sheet: Maintenance Double Knockdowns
Predictions of whether an ESC will remain in the naïve state, or commit to differentiation under the indicated double knockdowns, in the presence of 2i+LIF, 2i, LIF+CH or LIF+PD
	2i+LIF					2i					LIF+CH					LIF+PD
DKD	Dunn et al. (2014)	0.782	0.717	Experiment		Dunn et al. (2014)	0.782	0.717	Experiment		Dunn et al. (2014)	0.782	0.717	Experiment		Dunn et al. (2014)	0.782	0.717	Experiment
Esrrb / Gbx2				1.37749										0.633333					0.386667
Esrrb / Sall4																			0.286667
Tbx3 / Nanog
Tbx3 / Sall4																			0.246667					Predictions made	Num tested predictions	Num consistent	Predictive accuracy					Predictions gained (no prediction to correct)	Predictions lost (correct to no prediction)	Predictions flipped
Tbx3 / Stat3																							Dunn et al. (2014)	48	32	23	0.71875							Correct to incorrect	Incorrect to correct
Tbx3 / Tcf3																							0.782	149	23	15	0.652174				2014 -> 0.782	0	3	1	0
Tfcp2l1 / Gbx2		*	*	1.48					0.436257														0.717	111	19	13	0.684211				0.782 -> 0.717	2	4	0	0
Tfcp2l1 / Klf2		*	*	0.270254
Tfcp2l1 / Klf4
Tfcp2l1 / Nanog																						*	Specified as a constraint, and therefore not considered to be a prediction
Tfcp2l1 / Sall4																			1.01333				No prediction / not tested experimentally
Tfcp2l1 / Stat3																						0.871559	Prediction: Remain in the naïve state
Tfcp2l1 / Tbx3				0.682626					0.605422					0.864103					1.87333				Prediction: Begin differentiation
Tfcp2l1 / Tcf3
Esrrb / Stat3																						1	1
Esrrb / Tbx3																			0.34			0.9	AP + colonies
Esrrb / Tcf3																						0.8
Esrrb / Klf2																						0.7
Esrrb / Tfcp2l1																			0.493333			0.6
Gbx2 / Nanog		*	*	0.672151					0.695856					1.87949								0.5
Gbx2 / Stat3																						0.4
Gbx2 / Tcf3																						0.3
Klf2 / Gbx2																						0.2
Klf2 / Nanog																						0.1
Klf2 / Sall4		*	*	0.387857																		1.38778e-16	0
Esrrb / Klf4		*	*	1.68971					0.389349
Klf2 / Stat3
Klf2 / Tbx3		*	*	0.796909					0.363991
Klf2 / Tcf3
Klf4 / Gbx2				1.13281					1.01238					1.35385
Klf4 / Klf2
Klf4 / Nanog		*	*	0.852504					0.403266
Klf4 / Sall4		*	*	0.354529
Esrrb / Nanog				0.952999					0.107312					0.284615
Klf4 / Stat3
Klf4 / Tbx3
Klf4 / Tcf3
Nanog / Stat3
Nanog / Tcf3
Sall4 / Gbx2				1.40741															1.17333
Sall4 / Nanog
Sall4 / Stat3
Sall4 / Tcf3
Stat3 / Tcf3
Tbx3 / Gbx2				1.60553
# Predictions	11	33	26			23	45	25			5	41	34			9	30	26
% No Prediction	0.755556	0.0888889	0.244444			0.488889	0	0.444444			0.888889	0.0888889	0.244444			0.8	0.333333	0.422222
# Tested Predictions	11	5	5			8	8	3			5	4	5			8	6	6
# Consistent	10	5	5			6	5	2			4	3	4			3	2	2
Predictive accuracy	0.909091	1	1			0.75	0.625	0.666667			0.8	0.75	0.8			0.375	0.333333	0.333333

## Sheet: Resetting Forced expression
Predictions of whether resetting from primed to naïve pluripotency is more efficient under the forced expression of a single naïve factor in 2i+LIF, compared with 2i+LIF alone
	Is the indicated forced expression more efficient than 2i+LIF alone?
	Dunn et al. (2014)	0.782	0.717	Experiment		Fold over control
Esrrb			*	74.5692		75														Predictions gained (no prediction to correct)	Predictions lost (correct to no prediction)	Predictions flipped
Klf4			*	31.5705					No prediction													Correct to incorrect	Incorrect to correct
Gbx2				2.125															2014 -> 0.782	3	1	0	0
Tbx3			*	5.85889					Prediction: More efficient than control										0.782 -> 0.717	2	0	0	0
Klf2			*	45.4565
Tfcp2l1				2.19313					Prediction: Equally or less efficient than control. Experiment: No significant difference in colony number
Stat3
Sall4		*	*					*	Specified as a constraint, and therefore not considered to be a prediction
Sox2
Nanog				1.98023
Oct4						2
# Predictions	6	6	6
% No Prediction	0.454545	0.363636	0
# Consistent	4	6	5
Predictive Accuracy	0.666667	1	0.833333

## Sheet: Pairwise comparisons
Predictions of whether one factor is a more potent activator of resetting than a second factor (in 2i+LIF)
			Prediction	Experiment	Prediction	Experiment	Prediction	…	…														Prediction	Experiment
Dunn et al. 2014	First Factor	Oct4																										Prediction / experiment: More efficient
		Nanog
		Sox2																										Experiment: Trend shows an increase but does not reach statistical significance
		Sall4
		Stat3																										Prediction / experiment: Equally efficient / no significant difference in colony number
		Tfcp2l1
		Klf2																										Prediction / experiment: Less efficient
		Tbx3
		Gbx2																										No Prediction
		Klf4
		Esrrb																										Set of Models	# Predictions	% No Prediction	# Consistent	Predictive accuracy
			Oct4		Nanog		Sox2		Sall4		Stat3		Tfcp2l1		Klf2		Tbx3		Gbx2		Klf4		Esrrb					Dunn et al. 2014	17	0.690909	6	0.352941
			vs Second Factor																									0.782	37	0.327273	22	0.594595
																												0.717	47	0.145455	30	0.638298
			Prediction	Experiment	Prediction	Experiment	Prediction	…	…														Prediction	Experiment
0.782	First Factor	Oct4																											Predictions gained (no prediction to correct)	Predictions lost (correct to no prediction)	Predictions flipped
		Nanog																													Correct to incorrect	Incorrect to correct
		Sox2																										2014 -> 0.782	13	2	0	5
		Sall4																										0.782 -> 0.717	10	1	1	0
		Stat3
		Tfcp2l1
		Klf2
		Tbx3
		Gbx2
		Klf4
		Esrrb
			Oct4		Nanog		Sox2		Sall4		Stat3		Tfcp2l1		Klf2		Tbx3		Gbx2		Klf4		Esrrb
			vs Second Factor
0.717	First Factor	Oct4
		Nanog
		Sox2
		Sall4
		Stat3
		Tfcp2l1
		Klf2
		Tbx3
		Gbx2
		Klf4
		Esrrb
			Oct4		Nanog		Sox2		Sall4		Stat3		Tfcp2l1		Klf2		Tbx3		Gbx2		Klf4		Esrrb
			vs Second Factor

## Sheet: Resetting Dual Factors
Predictions of whether dual factor expression is more efficient in enhancing resetting than either of the single factors alone
		Both factors combined more efficient than both factors alone?			Experiment
		Dunn et al. (2014)	0.782	0.717
	Esrrb / Klf2							More efficient than both factors individually							Predictions gained (no prediction to correct)	Predictions lost (correct to no prediction)	Predictions flipped
	Esrrb / Klf4																Correct to incorrect	Incorrect to correct
	Esrrb / Tbx3							Not more efficient than both factors individually						2014 -> 0.782	0	0	1	3
	Klf4 / Tbx3													0.782 -> 0.717	0	0	2	1
	Klf2 / Tbx3
	Klf2 / Klf4
	Esrrb / Tfcp2l1
	# Predictions	7	7	7
	% No Prediction	0	0	0
	# Consistent	4	6	5
	Predictive accuracy	0.571429	0.857143	0.714286

## Sheet: Resetting Single Knockdowns
Predictions of whether individual genes are essential or dispensable to the resetting process
		2i+LIF
	SKD	Dunn et al. 2014	0.782	0.717	Experiment						% siNegative control	100				Predictions gained (no prediction to correct)	Predictions lost (correct to no prediction)	Predictions flipped
	Esrrb		1		41.4016			Essential										Correct to incorrect	Incorrect to correct
	Oct4	0	0		12.1073										2014 -> 0.782	2	0	0	0
	Sall4		0		28.2611			Dispensable							0.782 -> 0.717	1	2	0	0
	Sox2	0	0		7.14197
	Stat3	0	0		7.3875			No prediction
	Tbx3				38.9674
	Gbx2		1		163.157		*	Specified as a constraint				0
	Tfcp2l1	0	0	*	99.6783
	Klf2	0	0	*	3.35571
	Klf4		0	*	102.967
	Nanog	0	*	*	46.3564
	# Predictions	6	9	4
	% No Prediction	0.454545	0.0909091	0.272727
	# Consistent	5	6	4
	Predictive accuracy	0.833333	0.666667	1

## Sheet: Somatic Reprogramming
	Is the indicated forced expression more efficient than OSK in 2i+LIF?					Is the indicated forced expression more efficient than OSK in LIF?						Dunn et al. 2014	0.782	0.717	Experiment	Reference
OSK + …	Dunn et al. 2014	0.782	0.717	Experiment		Dunn et al. 2014	0.782	0.717	Experiment		Sox2, LIF					Takahashi & Yamanaka (2006)
Esrrb											Klf4, LIF
Gbx2											Oct4, LIF
Tbx3											OSK, LIF
Klf2											OSK, No signals					Tang et al. (2012)
Tfcp2l1											OSK, 2i+LIF					Silva et al. (2008)
Stat3											Oct4/Sox2/Klf2, LIF					Feng et al. (2008), Nakagawa et al. (2008)
Sall4											Oct4/Esrrb/Nanog/Klf4					Buganim et al. (2012)
Nanog											Sox2/Sall4/Nanog/Klf4
# Predictions	8	8	8		# Predictions	8	8	8			# Predictions	7	9	7
% No Prediction	0	0	0		% No Prediction	0	0	0			% No Prediction	0.222222	0	0.222222
# Consistent	5	3	7		# Consistent	5	3	8			# Consistent	6	8	7
Predictive Accuracy	0.625	0.375	0.875		Predictive Accuracy	0.625	0.375	1			Predictive Accuracy	0.857143	0.888889	1
				No prediction
				Prediction/Experiment: More efficient than OSK
				Prediction: As efficient as OSK. Experiment: No significant difference in colony number
			*	Specified as a constraint, and therefore not considered to be a prediction
				Predictions gained (no prediction to correct)	Predictions lost (correct to no prediction)	Predictions flipped
						Correct to incorrect	Incorrect to correct
			2014 -> 0.782	2	0	6	2
			0.782 -> 0.717	0	1	0	9
