# Supplementary material for: A common molecular logic determines embryonic stem cell self‐renewal and reprogramming
Source: EMBO J. 2018 Nov 27;38(1):e100003. doi: 10.15252/embj.2018100003 (PMC6316172; doi:10.15252/embj.2018100003)
Supplement: Supplementary file 5 — Table EV4 [file EMBJ-38-e100003-s005.xlsx]

## Sheet: Legend
Table EV4 (Related to Fig. 6): Required and disallowed interactions of the 0.717 cABN compared to CHIP-sequencing data.

## Sheet: Interactions
	0.717 cABN					CHIP-seq data from CODEX (http://codex.stemcells.cam.ac.uk/), a curated compendium of ChIP-seq studies
	Required	Binding data coverage	Disallowed	Binding data coverage		(COL -> ROW in green. eg: Tbx3 binds the promoter of Esrrb, Klf2, Klf4, Pou5f1 and Sall4)
	11	0.909091	46	0.717391
	Esrrb Klf2 positive	1	Esrrb Gbx2 positive	1			esrrb	klf2	klf4	nanog	pou5f1	tbx3	tcfcp2l1	stat3	gbx2	sall4	tcf3	sox2
	Klf2 Tcf3 positive		Esrrb Klf4 positive	1		esrrb	x
	Klf4 Klf2 positive	1	Esrrb Sall4 positive	1		klf2		x
	Nanog Esrrb positive	1	Esrrb Stat3 positive	1		klf4			x
	Oct4 Sall4 positive	1	Esrrb Tbx3 positive	1		nanog				x
	Sall4 Sox2 positive	1	Esrrb Tcf3 negative	1		pou5f1					x
	Sox2 Sall4 positive	1	Gbx2 Esrrb positive	1		tbx3						x
	Tcf3 Oct4 positive	1	Gbx2 Stat3 positive			Tfcp2l1							x
	Tcf3 Sall4 negative	1	Gbx2 Tcf3 negative			stat3								x
	Tcf3 Tbx3 negative	1	Klf2 Esrrb positive	1		gbx2									x
	Tfcp2l1 Oct4 positive	1	Klf2 Sall4 positive			sall4										x
		0	Klf4 Esrrb positive	1		tcf3											x
		1	Klf4 Sall4 positive	1		sox2												x
		1	Klf4 Stat3 positive
		0	Nanog Klf2 positive	1		Binding
		0	Nanog Oct4 positive	1
		1	Nanog Sall4 positive	1		No binding
		1	Nanog Tbx3 positive	1
			Nanog Tfcp2l1 positive	1		No data
			Oct4 Klf2 positive	1
			Oct4 Tfcp2l1 positive	1
			Sall4 Klf2 positive	1
			Sall4 Klf4 positive
			Sall4 Oct4 positive	1
			Sall4 Stat3 positive
			Sall4 Tcf3 negative
			Sall4 Tfcp2l1 positive
			Sox2 Klf2 positive	1
			Sox2 Tbx3 positive	1
			Stat3 Esrrb positive	1
			Stat3 Sall4 positive
			Stat3 Tbx3 positive	1
			Stat3 Tcf3 negative
			Tbx3 Gbx2 positive
			Tbx3 Klf2 positive	1
			Tbx3 Klf4 positive	1
			Tbx3 Sall4 positive	1
			Tbx3 Stat3 positive
			Tbx3 Tcf3 negative
			Tcf3 Klf2 positive	1
			Tfcp2l1 Esrrb positive	1
			Tfcp2l1 Gbx2 positive	1
			Tfcp2l1 Klf2 positive	1
			Tfcp2l1 Klf4 positive	1
			Tfcp2l1 Nanog positive	1
			Tfcp2l1 Sall4 positive	1
