# Supplementary material for: A common molecular logic determines embryonic stem cell self‐renewal and reprogramming
Source: EMBO J. 2018 Nov 27;38(1):e100003. doi: 10.15252/embj.2018100003 (PMC6316172; doi:10.15252/embj.2018100003)
Supplement: Supplementary file 6 — Model EV1 [file EMBJ-38-e100003-s006.zip]

Archive with 18 entries (18 files):
- BooleanNet/Minimal717CollectorEsrrbOE.py
- BooleanNet/Minimal717CollectorGbx2OE.py
- BooleanNet/Minimal717CollectorKlf2OE.py
- BooleanNet/Minimal717CollectorKlf4OE.py
- BooleanNet/Minimal717CollectorNanogOE.py
- BooleanNet/Minimal717CollectorOct4OE.py
- BooleanNet/Minimal717CollectorSall4OE.py
- BooleanNet/Minimal717CollectorSox2OE.py
- BooleanNet/Minimal717CollectorStat3OE.py
- BooleanNet/Minimal717CollectorTbx3OE.py
- BooleanNet/Minimal717CollectorTcf3OE.py
- BooleanNet/Minimal717CollectorTfcp2l1OE.py
- BooleanNet/Minimal717CollectorTwoiLif.py
- README.txt
- REIN/PearsonThresholdPoint717Components.rein
- REIN/PearsonThresholdPoint717Constraints.rein
- REIN/PearsonThresholdPoint782Components.rein
- REIN/PearsonThresholdPoint782Constraints.rein
