# Supplementary material for: A common molecular logic determines embryonic stem cell self‐renewal and reprogramming
Source: EMBO J. 2018 Nov 27;38(1):e100003. doi: 10.15252/embj.2018100003 (PMC6316172; doi:10.15252/embj.2018100003)
Supplement: Supplementary file 6 — Model EV1 [file EMBJ-38-e100003-s006.zip › BooleanNet/Minimal717CollectorEsrrbOE.py]

#
#
# The collector helper function
#
# Asynchronous updating rules are non deterministic and
# need to be averaged over many runs
#
# The collector class makes this averaging very easy. It takes
# a list of states and nodes to build a data structure that 
# can compute the average the state of each node over all simulation and each timestep.
#
# The output of averaging (in the normalized mode) is a value between
# 0 and 1 representing the fraction of simulation (multiply by 100 to get percent) 
# that had the node in state True. 
#
#

import boolean2, pylab, csv, sys, os, xlsxwriter
from boolean2 import util

text = """
LIF = True
CH = True
PD = True
MEKERK = True
Oct4 = True
Sox2 = True
Nanog = False
Esrrb = True
Klf2 = False
Tfcp2l1 = False
Klf4 = False
Gbx2 = False
Tbx3 = False
Tcf3 = True
Sall4 = True
Stat3 = False

LIF* = LIF
CH* = CH
PD* = PD
Stat3* = LIF 
Gbx2* = Stat3
Klf4* = Stat3 and Klf2 
Klf2* = Klf4 or Esrrb
Tcf3* = Klf2 and Oct4 and Sox2 and (not MEKERK and not CH)
MEKERK* = not PD
Sall4* = Oct4 and Sox2 and not Tcf3
Tbx3* = Klf4 or Sall4 and not Tcf3
Esrrb* = Nanog and not Tcf3
Tfcp2l1* = Klf2 or Stat3 and not Tcf3
Oct4* = Klf4 or Tfcp2l1 or Tcf3
Nanog* = (Sall4 or Sox2 or Tbx3 and not MEKERK) or (Sall4 and Sox2 and Tbx3)
Sox2* = Tbx3 or Sall4 or Tcf3
"""
#
# these nodes will be overexpressed (initialized to True)
#
on  = ["Esrrb"]

#
# these nodes will be set to false and their corresponding updating 
# rules will be  removed
#
off = []

#
# this modifies the original states to apply to overexpressed and knockouts
#
text = boolean2.modify_states(text, turnon=on, turnoff=off)

genes = ['Oct4','Sox2','Nanog', 'Esrrb', 'Tfcp2l1', 'Klf2', 'Klf4', 'Tbx3', 'Sall4', 'Stat3', 'Tcf3', 'Gbx2', 'Tcf3', 'MEKERK']

coll  = util.Collector()
for i in range(10000):
    model = boolean2.Model( text, mode='async')
    model.initialize()
    model.iterate( steps=30 ) 

    #
    # in this case we take all nodes
    # one could just list a few nodes such as [ 'A', 'B', 'C' ]
    #
    nodes = model.nodes

    #
    # this collects states for each run
    #
    coll.collect( states=model.states, nodes=nodes )

    stat3data = [w and 1 or 0 for w in model.data['Stat3']]        
    oct4data = [w and 1 or 0 for w in model.data['Oct4']]         
    sox2data = [w and 1 or 0 for w in model.data['Sox2']]
    tfcp2l1data = [w and 1 or 0 for w in model.data['Tfcp2l1']]
    tbx3data = [w and 1 or 0 for w in model.data['Tbx3']]
    nanogdata = [w and 1 or 0 for w in model.data['Nanog']]
    sall4data = [w and 1 or 0 for w in model.data['Sall4']]
    tcf3data = [w and 1 or 0 for w in model.data['Tcf3']]
    klf2data = [w and 1 or 0 for w in model.data['Klf2']]
    klf4data = [w and 1 or 0 for w in model.data['Klf4']]
    gbx2data = [w and 1 or 0 for w in model.data['Gbx2']]
    esrrbdata = [w and 1 or 0 for w in model.data['Esrrb']]
    mekerkdata = [w and 1 or 0 for w in model.data['MEKERK']]

    # Output the simulation data 
    simOutputFile = open(os.path.join('EsrrbOESimOutput','EsrrbSim'+str(i)+'.csv'), 'wb')		
    with simOutputFile:
	    writer = csv.writer(simOutputFile)
	    writer.writerow(['Stat3']+stat3data)
	    writer.writerow(['Oct4']+oct4data)
	    writer.writerow(['Sox2']+sox2data)
	    writer.writerow(['Tfcp2l1']+tfcp2l1data)
	    writer.writerow(['Tbx3']+tbx3data)
	    writer.writerow(['Nanog']+nanogdata)
	    writer.writerow(['Sall4']+sall4data)
	    writer.writerow(['Tcf3']+tcf3data)
	    writer.writerow(['Klf2']+klf2data)
	    writer.writerow(['Klf4']+klf4data)
	    writer.writerow(['Gbx2']+gbx2data)
	    writer.writerow(['Esrrb']+esrrbdata)
	    writer.writerow(['MEKERK']+mekerkdata)
#
# this step averages the values for each node
# returns a dictionary keyed by nodes and a list of values
# with the average state for in each timestep
#
avgs = coll.get_averages( normalize=True )

# make some shortcut to data to for easier plotting
valueOct4 = avgs["Oct4"]
valueSox2 = avgs["Sox2"]
valueTcf3 = avgs["Tcf3"]
valueStat3 = avgs["Stat3"]
valueSall4 = avgs["Sall4"]
valueEsrrb = avgs["Esrrb"]
valueTfcp2l1 = avgs["Tfcp2l1"]
valueTbx3 = avgs["Tbx3"]
valueNanog = avgs["Nanog"]
valueKlf4 = avgs["Klf4"]
valueKlf2 = avgs["Klf2"]
valueMEKERK = avgs["MEKERK"]
valueLIF = avgs["LIF"]
valueCH = avgs["CH"]
valuePD = avgs["PD"]
valueGbx2 = avgs["Gbx2"]

stat3Output = ['Stat3']+valueStat3
oct4Output = ['Oct4']+valueOct4
sox2Output = ['Sox2']+valueSox2
tfcp2l1Output = ['Tfcp2l1']+valueTfcp2l1
tbx3Output = ['Tbx3']+valueTbx3
nanogOutput = ['Nanog']+valueNanog
sall4Output = ['Sall4'] + valueSall4
tcf3Output = ['Tcf3']+valueTcf3
klf2Output = ['Klf2']+valueKlf2
klf4Output = ['Klf4']+valueKlf4
gbx2Output = ['Gbx2']+valueGbx2
esrrbOutput = ['Esrrb']+valueEsrrb
mekerkOutput = ['MEKERK']+valueMEKERK

myFile = open('EsrrbOE30Steps10kSims.csv', 'wb')
with myFile:
    writer = csv.writer(myFile)
    writer.writerow(stat3Output)
    writer.writerow(oct4Output)
    writer.writerow(sox2Output)
    writer.writerow(tfcp2l1Output)
    writer.writerow(tbx3Output)
    writer.writerow(nanogOutput)
    writer.writerow(sall4Output)
    writer.writerow(tcf3Output)
    writer.writerow(klf2Output)
    writer.writerow(klf4Output)
    writer.writerow(gbx2Output)
    writer.writerow(esrrbOutput)
    writer.writerow(mekerkOutput)

print("Writing complete")
