# Supplementary material for: A common molecular logic determines embryonic stem cell self‐renewal and reprogramming
Source: EMBO J. 2018 Nov 27;38(1):e100003. doi: 10.15252/embj.2018100003 (PMC6316172; doi:10.15252/embj.2018100003)
Supplement: Supplementary file 6 — Model EV1 [file EMBJ-38-e100003-s006.zip › README.txt]

The files contained in this folder accompany the publication "A common molecular logic determines embryonic stem cell self-renewal and reprogramming" by Dunn&Li et al. (2018). 

====

1. Files to be used by RE:IN (navigate to the REIN folder)

In the manuscript, we explore the dynamics of two cABNs: 0.782 cABN and 0.717 cABN. These models can be explored using the files below, by loading them into the RE:IN tool, which can be accessed directly in your browser at rein.cloudapp.net/. This tool is browser-agnostic, computation is provided for the user in the cloud, and the full mathematical details are given in Yordanov et al. npj Systems Biology and Applications (2016). 

Please note that these files have also been made available as pre-loaded examples in the tool, as described on the project web page: https://research.microsoft.com/rein. This page provides a tutorial on how to use RE:IN, together with FAQ. 

To explore the 782 cABN, please navigate to the RE:IN tool and load the files as follows:

PearsonThresholdPoint782Components.rein: This is the file that encodes the set of components and interactions. It should be loaded from the 'Interactions' tab of the tool.
PearsonThresholdPoint782Constraints.rein: This is the file that encodes the set of constraints. It should be loaded from the 'Observations' tab of the tool.

To explore the 717 cABN, please load the PearsonThresholdPoint717Components.rein and PearsonThresholdPoint717Constraints.rein files as described above. 

The user is free to edit the components, interactions and constraints freely in the tool, and to access the analysis functionality, such as to identify minimal models, or search for required / disallowed interactions. 


====

2. Files to be used by BooleanNet (navigate to the BooleanNet folder)

As described in the Supplementary Text, we investigate the dynamics of the 0.717 minimal model under asynchronous updates, using the freely available software BooleanNet. This tool can be downloaded from https://github.com/ialbert/booleannet. We have provided the python scripts used to simulate the network under 2i+LIF only, as well as under single forced expression of the indicated components. 

The files are named to indicate what is being simulated:

- Minimal717CollectorTwoiLif.py: Simulations of the minimal model under 2iLIF only (no forced expression)
- Minimal717Collector*GENE_NAME*OE.py: Simulations of the minimal model under the forced expression of *GENE_NAME*

These files are written so as to output the simulation data to csv files, which were used to generate the plots shown in Appendix Fig S8.
