# Supplementary material for: A common molecular logic determines embryonic stem cell self‐renewal and reprogramming
Source: EMBO J. 2018 Nov 27;38(1):e100003. doi: 10.15252/embj.2018100003 (PMC6316172; doi:10.15252/embj.2018100003)
Supplement: Supplementary file 6 — Model EV1 [file EMBJ-38-e100003-s006.zip › REIN/PearsonThresholdPoint782Constraints.rein]

// ESCs switched from 2i plus LIF to 2i conditions
#ExperimentOne[0] |=  $TwoiPlusLif;
#ExperimentOne[0] |=  $TwoiCultureConditions;
#ExperimentOne[0] |=  $NoKnockDowns;
#ExperimentOne[0] |=  $NoOverExpression;
#ExperimentOne[18] |=  $Twoi;
#ExperimentOne[19] |=  $Twoi;

// ESCs switched from 2i to 2i plus LIF conditions
#ExperimentTwo[0] |=  $Twoi;
#ExperimentTwo[0] |=  $TwoiPlusLifCultureConditions;
#ExperimentTwo[0] |=  $NoKnockDowns;
#ExperimentTwo[0] |=  $NoOverExpression;
#ExperimentTwo[18] |=  $TwoiPlusLif;
#ExperimentTwo[19] |=  $TwoiPlusLif;


// ESCs switched from 2i plus LIF to LIF plus PD
#ExperimentThree[0] |=  $TwoiPlusLif;
#ExperimentThree[0] |=  $LifPlusPdCultureConditions;
#ExperimentThree[0] |=  $NoKnockDowns;
#ExperimentThree[0] |=  $NoOverExpression;
#ExperimentThree[18] |=  $LifPlusPd;
#ExperimentThree[19] |=  $LifPlusPd;


// ESCs switched from LIF plus PD to 2i plus LIF
#ExperimentFour[0] |=  $LifPlusPd;
#ExperimentFour[0] |=  $TwoiPlusLifCultureConditions;
#ExperimentFour[0] |=  $NoKnockDowns;
#ExperimentFour[0] |=  $NoOverExpression;
#ExperimentFour[18] |=  $TwoiPlusLif;
#ExperimentFour[19] |=  $TwoiPlusLif;


// ESCs switched from 2i plus LIF to LIF plus CH
#ExperimentFive[0] |=  $TwoiPlusLif;
#ExperimentFive[0] |=  $LifPlusChCultureConditions;
#ExperimentFive[0] |=  $NoKnockDowns;
#ExperimentFive[0] |=  $NoOverExpression;
#ExperimentFive[18] |=  $LifPlusCh;
#ExperimentFive[19] |=  $LifPlusCh;


// ESCs switched from LIF plus CH to 2i plus LIF
#ExperimentSix[0] |=  $LifPlusCh;
#ExperimentSix[0] |=  $TwoiPlusLifCultureConditions;
#ExperimentSix[0] |=  $NoKnockDowns;
#ExperimentSix[0] |=  $NoOverExpression;
#ExperimentSix[18] |=  $TwoiPlusLif;
#ExperimentSix[19] |=  $TwoiPlusLif;


// ESCs switched from 2i to LIF plus PD
#ExperimentSeven[0] |=  $Twoi;
#ExperimentSeven[0] |=  $LifPlusPdCultureConditions;
#ExperimentSeven[0] |=  $NoKnockDowns;
#ExperimentSeven[0] |=  $NoOverExpression;
#ExperimentSeven[18] |=  $LifPlusPd;
#ExperimentSeven[19] |=  $LifPlusPd;


// ESCs switched from LIF plus PD to 2i 
#ExperimentEight[0] |=  $LifPlusPd;
#ExperimentEight[0] |=  $TwoiCultureConditions;
#ExperimentEight[0] |=  $NoKnockDowns;
#ExperimentEight[0] |=  $NoOverExpression;
#ExperimentEight[18] |=  $Twoi;
#ExperimentEight[19] |=  $Twoi;


// ESCs switched from 2i to LIF plus CH
#ExperimentNine[0] |=  $Twoi;
#ExperimentNine[0] |=  $LifPlusChCultureConditions;
#ExperimentNine[0] |=  $NoKnockDowns;
#ExperimentNine[0] |=  $NoOverExpression;
#ExperimentNine[18] |=  $LifPlusCh;
#ExperimentNine[19] |=  $LifPlusCh;

// ESCs switched from LIF plus CH to 2i 
#ExperimentTen[0] |=  $LifPlusCh;
#ExperimentTen[0] |=  $TwoiCultureConditions;
#ExperimentTen[0] |=  $NoKnockDowns;
#ExperimentTen[0] |=  $NoOverExpression;
#ExperimentTen[18] |=  $Twoi;
#ExperimentTen[19] |=  $Twoi;


// ESCs switched from LIF plus CH to LIF plus PD
#ExperimentEleven[0] |=  $LifPlusCh;
#ExperimentEleven[0] |=  $LifPlusPdCultureConditions;
#ExperimentEleven[0] |=  $NoKnockDowns;
#ExperimentEleven[0] |=  $NoOverExpression;
#ExperimentEleven[18] |=  $LifPlusPd;
#ExperimentEleven[19] |=  $LifPlusPd;


// ESCs switched from LIF plus PD to LIF plus CH
#ExperimentTwelve[0] |=  $LifPlusPd;
#ExperimentTwelve[0] |=  $LifPlusChCultureConditions;
#ExperimentTwelve[0] |=  $NoKnockDowns;
#ExperimentTwelve[0] |=  $NoOverExpression;
#ExperimentTwelve[18] |=  $LifPlusCh;
#ExperimentTwelve[19] |=  $LifPlusCh;

// ESCs switched from LIF plus 2i to no signals
#ExperimentThirteen[0] |=  $TwoiPlusLif;
#ExperimentThirteen[0] |=  $NoSignalCultureConditions;
#ExperimentThirteen[0] |=  $NoKnockDowns;
#ExperimentThirteen[0] |=  $NoOverExpression;
#ExperimentThirteen[18] |=  $NoSignal;
#ExperimentThirteen[19] |=  $NoSignal;

// ESCs switched from 2i to no signals
#ExperimentFourteen[0] |=  $Twoi;
#ExperimentFourteen[0] |=  $NoSignalCultureConditions;
#ExperimentFourteen[0] |=  $NoKnockDowns;
#ExperimentFourteen[0] |=  $NoOverExpression;
#ExperimentFourteen[18] |=  $NoSignal;
#ExperimentFourteen[19] |=  $NoSignal;

// ESCs switched from LIF plus PD to no signals
#ExperimentFifteen[0] |=  $LifPlusPd;
#ExperimentFifteen[0] |=  $NoSignalCultureConditions;
#ExperimentFifteen[0] |=  $NoKnockDowns;
#ExperimentFifteen[0] |=  $NoOverExpression;
#ExperimentFifteen[18] |=  $NoSignal;
#ExperimentFifteen[19] |=  $NoSignal;

// Oct4 KO ESCs in 2i
#ExperimentSixteen[0] |=  $TwoiOctFourKnockout;
#ExperimentSixteen[0] |=  $TwoiCultureConditions;
#ExperimentSixteen[0] |=  $Oct4GeneKnockDown;
#ExperimentSixteen[0] |=  $NoOverExpression;
#ExperimentSixteen[18] |=  $FinalStateAllZeroExpression;
#ExperimentSixteen[19] |=  $FinalStateAllZeroExpression;

// Sox2 KO ESCs in 2i
#ExperimentSeventeen[0] |=  $TwoiSoxTwoKnockout;
#ExperimentSeventeen[0] |=  $TwoiCultureConditions;
#ExperimentSeventeen[0] |=  $Sox2GeneKnockDown;
#ExperimentSeventeen[0] |=  $NoOverExpression;
#ExperimentSeventeen[18] |=  $FinalStateAllZeroExpression;
#ExperimentSeventeen[19] |=  $FinalStateAllZeroExpression;

// Stat3 KO ESCs in 2i to LIF plus PD
#ExperimentEighteen[0] |=  $2iStatThreeKnockout;
#ExperimentEighteen[0] |=  $LifPlusPdCultureConditions;
#ExperimentEighteen[0] |=  $Stat3GeneKnockDown;
#ExperimentEighteen[0] |=  $NoOverExpression;
#ExperimentEighteen[18] |=  $FinalStateAllZeroExpression;
#ExperimentEighteen[19] |=  $FinalStateAllZeroExpression;

// Esrrb KO ESCs in 2i
#ExperimentNineteen[0] |=  $2iEsrrbKnockout;
#ExperimentNineteen[0] |=  $TwoiCultureConditions;
#ExperimentNineteen[0] |=  $EsrrbGeneKnockDown;
#ExperimentNineteen[0] |=  $NoOverExpression;
#ExperimentNineteen[18] |=  $FinalStateAllZeroExpression;
#ExperimentNineteen[19] |=  $FinalStateAllZeroExpression;

// Esrrb KO ESCs in 2iLIF
#ExperimentTwenty[0] |=  $2iPlusLifEsrrbKnockout;
#ExperimentTwenty[0] |=  $TwoiPlusLifCultureConditions;
#ExperimentTwenty[0] |=  $EsrrbGeneKnockDown;
#ExperimentTwenty[0] |=  $NoOverExpression;
#ExperimentTwenty[18] |=  $FinalState2iPlusLifEsrrbKnockout;
#ExperimentTwenty[19] |=  $FinalState2iPlusLifEsrrbKnockout;

// Esrrb OE ESCs from 2i to PD only
#ExperimentTwentyOne[0] |=  $2iEsrrbOverexpression;
#ExperimentTwentyOne[0] |=  $JustPdCultureConditions;
#ExperimentTwentyOne[0] |=  $NoKnockDowns;
#ExperimentTwentyOne[0] |=  $EsrrbGeneOverExpression;
#ExperimentTwentyOne[18] |=  $FinalStatePdOnlyEsrrbOverexpression;
#ExperimentTwentyOne[19] |=  $FinalStatePdOnlyEsrrbOverexpression;

// Nanog KO ESCs in 2iLIF
#ExperimentTwentyTwo[0] |=  $2iPlusLifNanogKnockdown;
#ExperimentTwentyTwo[0] |=  $TwoiPlusLifCultureConditions;
#ExperimentTwentyTwo[0] |=  $NanogKnockDown;
#ExperimentTwentyTwo[0] |=  $NoOverExpression;
#ExperimentTwentyTwo[18] |=  $FinalStateNanogKnockout;
#ExperimentTwentyTwo[19] |=  $FinalStateNanogKnockout;

// Tfcp2l1 OE ESCs in PD only
#ExperimentTwentyThree[0] |=  $2iPlusLifTfcp2l1Overexpression;
#ExperimentTwentyThree[0] |=  $JustPdCultureConditions;
#ExperimentTwentyThree[0] |=  $NoKnockDowns;
#ExperimentTwentyThree[0] |=  $Tfcp2l1GeneOverExpression;
#ExperimentTwentyThree[18] |=  $FinalStateTfcp2l1Overexpression;
#ExperimentTwentyThree[19] |=  $FinalStateTfcp2l1Overexpression;

// Klf4 Sall4 DKD does not allow pluripotency to be sustained
#Klf4Sall4DoubleKnockdown[0] |= $TwoiPlusLifWithKlf4Sall4DKD;
#Klf4Sall4DoubleKnockdown[0] |= $TwoiPlusLifCultureConditions;
#Klf4Sall4DoubleKnockdown[0] |= $Klf4Sall4DKD;
#Klf4Sall4DoubleKnockdown[0] |= $NoOverExpression;
not(#Klf4Sall4DoubleKnockdown[18] |= $Oct4AndSox2Maintained);

// Klf2 Tbx3 DKD does allow pluripotency to be sustained
#Klf2Tbx3DoubleKnockdown[0] |= $TwoiPlusLifWithKlf2Tbx3DKD;
#Klf2Tbx3DoubleKnockdown[0] |= $TwoiPlusLifCultureConditions;
#Klf2Tbx3DoubleKnockdown[0] |= $Klf2Tbx3DKD;
#Klf2Tbx3DoubleKnockdown[0] |= $NoOverExpression;
#Klf2Tbx3DoubleKnockdown[18] |= $Oct4AndSox2Maintained;
#Klf2Tbx3DoubleKnockdown[19] |= $Oct4AndSox2Maintained;

// Gbx2 Nanog DKD does allow pluripotency to be sustained
#Gbx2NanogDoubleKnockdown[0] |= $TwoiPlusLifWithGbx2NanogDKD;
#Gbx2NanogDoubleKnockdown[0] |= $TwoiPlusLifCultureConditions;
#Gbx2NanogDoubleKnockdown[0] |= $Gbx2NanogDKD;
#Gbx2NanogDoubleKnockdown[0] |= $NoOverExpression;
#Gbx2NanogDoubleKnockdown[18] |= $Oct4AndSox2Maintained;
#Gbx2NanogDoubleKnockdown[19] |= $Oct4AndSox2Maintained;

// Tfcp2l1 Klf2 DKD does not allow pluripotency to be sustained
#TfcpKlf2DoubleKnockdown[0] |= $TwoiPlusLifWithTfcpKlf2DKD;
#TfcpKlf2DoubleKnockdown[0] |= $TwoiPlusLifCultureConditions;
#TfcpKlf2DoubleKnockdown[0] |= $TfcpKlf2DKD;
#TfcpKlf2DoubleKnockdown[0] |= $NoOverExpression;
not(#TfcpKlf2DoubleKnockdown[18] |= $Oct4AndSox2Maintained);

// Klf2 Sall4 DKD does not allow pluripotency to be sustained
#Sall4Klf2DoubleKnockdown[0] |= $TwoiPlusLifWithSall4Klf2DKD;
#Sall4Klf2DoubleKnockdown[0] |= $TwoiPlusLifCultureConditions;
#Sall4Klf2DoubleKnockdown[0] |= $Sall4Klf2DKD;
#Sall4Klf2DoubleKnockdown[0] |= $NoOverExpression;
not(#Sall4Klf2DoubleKnockdown[18] |= $Oct4AndSox2Maintained);

// Klf4 Esrrb DKD does allow pluripotency to be sustained
#Klf4EsrrbDoubleKnockdown[0] |= $TwoiPlusLifWithKlf4EsrrbDKD;
#Klf4EsrrbDoubleKnockdown[0] |= $TwoiPlusLifCultureConditions;
#Klf4EsrrbDoubleKnockdown[0] |= $Klf4EsrrbDKD;
#Klf4EsrrbDoubleKnockdown[0] |= $NoOverExpression;
#Klf4EsrrbDoubleKnockdown[18] |= $Oct4AndSox2Maintained;
#Klf4EsrrbDoubleKnockdown[19] |= $Oct4AndSox2Maintained;

// Klf4 Nanog DKD does allow pluripotency to be sustained
#Klf4NanogDoubleKnockdown[0] |= $TwoiPlusLifWithKlf4NanogDKD;
#Klf4NanogDoubleKnockdown[0] |= $TwoiPlusLifCultureConditions;
#Klf4NanogDoubleKnockdown[0] |= $Klf4NanogDKD;
#Klf4NanogDoubleKnockdown[0] |= $NoOverExpression;
#Klf4NanogDoubleKnockdown[18] |= $Oct4AndSox2Maintained;
#Klf4NanogDoubleKnockdown[19] |= $Oct4AndSox2Maintained;

// Gbx2 Tfcp2l1 DKD does allow pluripotency to be sustained
#Gbx2TfcpDoubleKnockdown[0] |= $TwoiPlusLifWithGbx2TfcpDKD;
#Gbx2TfcpDoubleKnockdown[0] |= $TwoiPlusLifCultureConditions;
#Gbx2TfcpDoubleKnockdown[0] |= $Gbx2TfcpDKD;
#Gbx2TfcpDoubleKnockdown[0] |= $NoOverExpression;
#Gbx2TfcpDoubleKnockdown[18] |= $Oct4AndSox2Maintained;
#Gbx2TfcpDoubleKnockdown[19] |= $Oct4AndSox2Maintained;


//
// REPROGRAMMING SPECIFICATIONS
//


// 2iLIF alone is not sufficient to induce pluripotency genes
#Control[0] |= $ZeroInitialConditions;
#Control[0] |= $TwoiPlusLifCultureConditions;
#Control[0] |= $NoKnockDowns;
#Control[0] |= $NoOverExpression;
not(#Control[18] |= $TwoiPlusLif);
not(#Control[19] |= $TwoiPlusLif);

// EpiSC can spontaneously convert in 2iplusLIF
#SpontaneousConversion[0] |= $EpiSC;
#SpontaneousConversion[0] |= $TwoiPlusLifCultureConditions;
#SpontaneousConversion[0] |= $NoKnockDowns;
#SpontaneousConversion[0] |= $NoOverExpression;
#SpontaneousConversion[18] |= $TwoiPlusLif;
#SpontaneousConversion[19] |= $TwoiPlusLif;

// EpiSC cannot spontaneously convert in 2i
#NoConversionInTwoiOnly[0] |= $EpiSC;
#NoConversionInTwoiOnly[0] |= $TwoiCultureConditions;
#NoConversionInTwoiOnly[0] |= $NoKnockDowns;
#NoConversionInTwoiOnly[0] |= $NoOverExpression;
not(#NoConversionInTwoiOnly[18] |= $Twoi);
not(#NoConversionInTwoiOnly[19] |= $Twoi);

// EpiSC can convert in 2i with overexpression of Tfcp2l1
#ConversionWithTfcp2l1OE[0] |= $EpiSC;
#ConversionWithTfcp2l1OE[0] |= $TwoiCultureConditions;
#ConversionWithTfcp2l1OE[0] |= $NoKnockDowns;
#ConversionWithTfcp2l1OE[0] |= $Tfcp2l1GeneOverExpression;
#ConversionWithTfcp2l1OE[18] |= $EpiConversionState;
#ConversionWithTfcp2l1OE[19] |= $EpiConversionState;

// Nanog KO EpiSC
#NanogKDEpiSCInTwoiLIF[0] |= $NanogKOEpiSC;
#NanogKDEpiSCInTwoiLIF[0] |= $TwoiPlusLifCultureConditions;
#NanogKDEpiSCInTwoiLIF[0] |= $NanogKnockDown;
#NanogKDEpiSCInTwoiLIF[0] |= $NoOverExpression;
not(#NanogKDEpiSCInTwoiLIF[18] |= $TwoiPlusLif);
not(#NanogKDEpiSCInTwoiLIF[19] |= $TwoiPlusLif);

// Nanog KO can be rescued in Lif plus Ch
#NanogKDEpiSCInLIFAndCH[0] |= $NanogKOEpiSC;
#NanogKDEpiSCInLIFAndCH[0] |= $LifPlusChCultureConditions;
#NanogKDEpiSCInLIFAndCH[0] |= $NanogKnockDown;
#NanogKDEpiSCInLIFAndCH[0] |= $EsrrbGeneOverExpression;
#NanogKDEpiSCInLIFAndCH[18] |= $LifPlusChWithNanogKO;
#NanogKDEpiSCInLIFAndCH[19] |= $LifPlusChWithNanogKO;

// EpiSC in 2i with Klf4 OE
#GOF18Klf4Overexpression2i[0] |= $EpiSCWithKlf4OE;
#GOF18Klf4Overexpression2i[0] |= $TwoiCultureConditions;
#GOF18Klf4Overexpression2i[0] |= $NoKnockDowns;
#GOF18Klf4Overexpression2i[0] |= $Klf4OverExpression;
#GOF18Klf4Overexpression2i[18] |= $AtLeastTwoiWithKlf4OE;
#GOF18Klf4Overexpression2i[19] |= $AtLeastTwoiWithKlf4OE;

// EpiSC in 2iLIF with Klf4 OE
#GOF18Klf4OE2iLIF[0] |= $EpiSCWithKlf4OE;
#GOF18Klf4OE2iLIF[0] |= $TwoiPlusLifCultureConditions;
#GOF18Klf4OE2iLIF[0] |= $NoKnockDowns;
#GOF18Klf4OE2iLIF[0] |= $Klf4OverExpression;
#GOF18Klf4OE2iLIF[18] |= $TwoiPlusLif;
#GOF18Klf4OE2iLIF[19] |= $TwoiPlusLif;

//
// Sall4 OE EpiSC Resetting
//

// Sall4 OE should only be as efficient as 2iLIF 
#ConversionWithSall4OE[0] |= $EpiSC;
#ConversionWithSall4OE[0] |= $TwoiPlusLifCultureConditions;
#ConversionWithSall4OE[0] |= $NoKnockDowns; 
#ConversionWithSall4OE[0] |= $Sall4OverExpression;
#ConversionWithSall4OE[18] |= $TwoiPlusLif;
#ConversionWithSall4OE[19] |= $TwoiPlusLif;

(((not(#SpontaneousConversion[1] |=$TwoiPlusLif)) and #SpontaneousConversion[2] |= $TwoiPlusLif and #SpontaneousConversion[3] |= $TwoiPlusLif and (not(#ConversionWithSall4OE[1] |= $TwoiPlusLif)) and #ConversionWithSall4OE[2] |= $TwoiPlusLif and #ConversionWithSall4OE[3] |= $TwoiPlusLif) or ((not(#SpontaneousConversion[2] |=$TwoiPlusLif)) and #SpontaneousConversion[3] |= $TwoiPlusLif and #SpontaneousConversion[4] |= $TwoiPlusLif and (not(#ConversionWithSall4OE[2] |= $TwoiPlusLif)) and #ConversionWithSall4OE[3] |= $TwoiPlusLif and #ConversionWithSall4OE[4] |= $TwoiPlusLif) or ((not(#SpontaneousConversion[3] |=$TwoiPlusLif)) and #SpontaneousConversion[4] |= $TwoiPlusLif and #SpontaneousConversion[5] |= $TwoiPlusLif and (not(#ConversionWithSall4OE[3] |= $TwoiPlusLif)) and #ConversionWithSall4OE[4] |= $TwoiPlusLif and #ConversionWithSall4OE[5] |= $TwoiPlusLif) or ((not(#SpontaneousConversion[4] |=$TwoiPlusLif)) and #SpontaneousConversion[5] |= $TwoiPlusLif and #SpontaneousConversion[6] |= $TwoiPlusLif and (not(#ConversionWithSall4OE[4] |= $TwoiPlusLif)) and #ConversionWithSall4OE[5] |= $TwoiPlusLif and #ConversionWithSall4OE[6] |= $TwoiPlusLif) or ((not(#SpontaneousConversion[5] |=$TwoiPlusLif)) and #SpontaneousConversion[6] |= $TwoiPlusLif and #SpontaneousConversion[7] |= $TwoiPlusLif and (not(#ConversionWithSall4OE[5] |= $TwoiPlusLif)) and #ConversionWithSall4OE[6] |= $TwoiPlusLif and #ConversionWithSall4OE[7] |= $TwoiPlusLif) or ((not(#SpontaneousConversion[6] |=$TwoiPlusLif)) and #SpontaneousConversion[7] |= $TwoiPlusLif and #SpontaneousConversion[8] |= $TwoiPlusLif and (not(#ConversionWithSall4OE[6] |= $TwoiPlusLif)) and #ConversionWithSall4OE[7] |= $TwoiPlusLif and #ConversionWithSall4OE[8] |= $TwoiPlusLif) or ((not(#SpontaneousConversion[7] |=$TwoiPlusLif)) and #SpontaneousConversion[8] |= $TwoiPlusLif and #SpontaneousConversion[9] |= $TwoiPlusLif and (not(#ConversionWithSall4OE[7] |= $TwoiPlusLif)) and #ConversionWithSall4OE[8] |= $TwoiPlusLif and #ConversionWithSall4OE[9] |= $TwoiPlusLif) or ((not(#SpontaneousConversion[8] |=$TwoiPlusLif)) and #SpontaneousConversion[9] |= $TwoiPlusLif and #SpontaneousConversion[10] |= $TwoiPlusLif and (not(#ConversionWithSall4OE[8] |= $TwoiPlusLif)) and #ConversionWithSall4OE[9] |= $TwoiPlusLif and #ConversionWithSall4OE[10] |= $TwoiPlusLif) or ((not(#SpontaneousConversion[9] |=$TwoiPlusLif)) and #SpontaneousConversion[10] |= $TwoiPlusLif and #SpontaneousConversion[11] |= $TwoiPlusLif and (not(#ConversionWithSall4OE[9] |= $TwoiPlusLif)) and #ConversionWithSall4OE[10] |= $TwoiPlusLif and #ConversionWithSall4OE[11] |= $TwoiPlusLif) or ((not(#SpontaneousConversion[10] |=$TwoiPlusLif)) and #SpontaneousConversion[11] |= $TwoiPlusLif and #SpontaneousConversion[12] |= $TwoiPlusLif and (not(#ConversionWithSall4OE[10] |= $TwoiPlusLif)) and #ConversionWithSall4OE[11] |= $TwoiPlusLif and #ConversionWithSall4OE[12] |= $TwoiPlusLif) or ((not(#SpontaneousConversion[11] |=$TwoiPlusLif)) and #SpontaneousConversion[12] |= $TwoiPlusLif and #SpontaneousConversion[13] |= $TwoiPlusLif and (not(#ConversionWithSall4OE[11] |= $TwoiPlusLif)) and #ConversionWithSall4OE[12] |= $TwoiPlusLif and #ConversionWithSall4OE[13] |= $TwoiPlusLif) or ((not(#SpontaneousConversion[12] |=$TwoiPlusLif)) and #SpontaneousConversion[13] |= $TwoiPlusLif and #SpontaneousConversion[14] |= $TwoiPlusLif and (not(#ConversionWithSall4OE[12] |= $TwoiPlusLif)) and #ConversionWithSall4OE[13] |= $TwoiPlusLif and #ConversionWithSall4OE[14] |= $TwoiPlusLif) or ((not(#SpontaneousConversion[13] |=$TwoiPlusLif)) and #SpontaneousConversion[14] |= $TwoiPlusLif and #SpontaneousConversion[15] |= $TwoiPlusLif and (not(#ConversionWithSall4OE[13] |= $TwoiPlusLif)) and #ConversionWithSall4OE[14] |= $TwoiPlusLif and #ConversionWithSall4OE[15] |= $TwoiPlusLif) or ((not(#SpontaneousConversion[14] |=$TwoiPlusLif)) and #SpontaneousConversion[15] |= $TwoiPlusLif and #SpontaneousConversion[16] |= $TwoiPlusLif and (not(#ConversionWithSall4OE[14] |= $TwoiPlusLif)) and #ConversionWithSall4OE[15] |= $TwoiPlusLif and #ConversionWithSall4OE[16] |= $TwoiPlusLif) or ((not(#SpontaneousConversion[15] |=$TwoiPlusLif)) and #SpontaneousConversion[16] |= $TwoiPlusLif and #SpontaneousConversion[17] |= $TwoiPlusLif and (not(#ConversionWithSall4OE[15] |= $TwoiPlusLif)) and #ConversionWithSall4OE[16] |= $TwoiPlusLif and #ConversionWithSall4OE[17] |= $TwoiPlusLif) or ((not(#SpontaneousConversion[16] |= $TwoiPlusLif)) and #SpontaneousConversion[17] |= $TwoiPlusLif and #SpontaneousConversion[18] |= $TwoiPlusLif and (not(#ConversionWithSall4OE[16] |= $TwoiPlusLif)) and #ConversionWithSall4OE[17] |= $TwoiPlusLif and #ConversionWithSall4OE[18] |= $TwoiPlusLif));

// Culture conditions 

$TwoiPlusLifCultureConditions :=
{
 LIF = 1 and
 CH = 1 and 
 PD = 1
};

$TwoiCultureConditions :=
{
 LIF = 0 and
 CH = 1 and
 PD = 1
};

$LifPlusPdCultureConditions :=
{
 LIF = 1 and 
 CH = 0 and 
 PD = 1
};

$LifPlusChCultureConditions :=
{
 LIF = 1 and
 CH = 1 and 
 PD = 0
};

$NoSignalCultureConditions :=
{
 LIF = 0 and
 CH = 0 and 
 PD = 0
};

$JustPdCultureConditions :=
{
 LIF = 0 and
 CH = 0 and 
 PD = 1
};

// Knock downs and overexpressions

$NoKnockDowns :=
{
 KO(Esrrb) = 0 and
 KO(Tfcp2l1) = 0 and
 KO(Klf4) = 0 and
 KO(Klf2) = 0 and
 KO(Tbx3) = 0 and
 KO(Sall4) = 0 and
 KO(Gbx2) = 0 and
 KO(Nanog) = 0 and
 KO(Stat3) = 0 and
 KO(Oct4) = 0 and
 KO(Sox2) = 0 and
 KO(Tcf3) = 0
};

$Oct4GeneKnockDown :=
{
 KO(Esrrb) = 0 and
 KO(Tfcp2l1) = 0 and
 KO(Klf4) = 0 and
 KO(Klf2) = 0 and
 KO(Tbx3) = 0 and
 KO(Sall4) = 0 and
 KO(Gbx2) = 0 and
 KO(Nanog) = 0 and
 KO(Stat3) = 0 and
 KO(Oct4) = 1 and
 KO(Sox2) = 0 and
 KO(Tcf3) = 0
};

$Sox2GeneKnockDown :=
{
 KO(Esrrb) = 0 and
 KO(Tfcp2l1) = 0 and
 KO(Klf4) = 0 and
 KO(Klf2) = 0 and
 KO(Tbx3) = 0 and
 KO(Sall4) = 0 and
 KO(Gbx2) = 0 and
 KO(Nanog) = 0 and
 KO(Stat3) = 0 and
 KO(Oct4) = 0 and
 KO(Sox2) = 1 and
 KO(Tcf3) = 0
};

$Stat3GeneKnockDown :=
{
 KO(Esrrb) = 0 and
 KO(Tfcp2l1) = 0 and
 KO(Klf4) = 0 and
 KO(Klf2) = 0 and
 KO(Tbx3) = 0 and
 KO(Sall4) = 0 and
 KO(Gbx2) = 0 and
 KO(Nanog) = 0 and
 KO(Stat3) = 1 and
 KO(Oct4) = 0 and
 KO(Sox2) = 0 and
 KO(Tcf3) = 0
};

$EsrrbGeneKnockDown :=
{
 KO(Esrrb) = 1 and
 KO(Tfcp2l1) = 0 and
 KO(Klf4) = 0 and
 KO(Klf2) = 0 and
 KO(Tbx3) = 0 and
 KO(Sall4) = 0 and
 KO(Gbx2) = 0 and
 KO(Nanog) = 0 and
 KO(Stat3) = 0 and
 KO(Oct4) = 0 and
 KO(Sox2) = 0 and
 KO(Tcf3) = 0
};

$NanogKnockDown :=
{
 KO(Esrrb) = 0 and
 KO(Tfcp2l1) = 0 and
 KO(Klf4) = 0 and
 KO(Klf2) = 0 and
 KO(Tbx3) = 0 and
 KO(Sall4) = 0 and
 KO(Gbx2) = 0 and
 KO(Nanog) = 1 and
 KO(Stat3) = 0 and
 KO(Oct4) = 0 and
 KO(Sox2) = 0 and
 KO(Tcf3) = 0
};

$Gbx2NanogDKD :=
{
 KO(Esrrb) = 0 and
 KO(Tfcp2l1) = 0 and
 KO(Klf4) = 0 and
 KO(Klf2) = 0 and
 KO(Tbx3) = 0 and
 KO(Sall4) = 0 and
 KO(Gbx2) = 1 and
 KO(Nanog) = 1 and
 KO(Stat3) = 0 and
 KO(Oct4) = 0 and
 KO(Sox2) = 0 and
 KO(Tcf3) = 0
};

$TfcpKlf2DKD :=
{
 KO(Esrrb) = 0 and
 KO(Tfcp2l1) = 1 and
 KO(Klf4) = 0 and
 KO(Klf2) = 1 and
 KO(Tbx3) = 0 and
 KO(Sall4) = 0 and
 KO(Gbx2) = 0 and
 KO(Nanog) = 0 and
 KO(Stat3) = 0 and
 KO(Oct4) = 0 and
 KO(Sox2) = 0 and
 KO(Tcf3) = 0
};

$Sall4Klf2DKD :=
{
 KO(Esrrb) = 0 and
 KO(Tfcp2l1) = 0 and
 KO(Klf4) = 0 and
 KO(Klf2) = 1 and
 KO(Tbx3) = 0 and
 KO(Sall4) = 1 and
 KO(Gbx2) = 0 and
 KO(Nanog) = 0 and
 KO(Stat3) = 0 and
 KO(Oct4) = 0 and
 KO(Sox2) = 0 and
 KO(Tcf3) = 0
};

$Klf4EsrrbDKD :=
{
 KO(Esrrb) = 1 and
 KO(Tfcp2l1) = 0 and
 KO(Klf4) = 1 and
 KO(Klf2) = 0 and
 KO(Tbx3) = 0 and
 KO(Sall4) = 0 and
 KO(Gbx2) = 0 and
 KO(Nanog) = 0 and
 KO(Stat3) = 0 and
 KO(Oct4) = 0 and
 KO(Sox2) = 0 and
 KO(Tcf3) = 0
};

$Klf4NanogDKD :=
{
 KO(Esrrb) = 0 and
 KO(Tfcp2l1) = 0 and
 KO(Klf4) = 1 and
 KO(Klf2) = 0 and
 KO(Tbx3) = 0 and
 KO(Sall4) = 0 and
 KO(Gbx2) = 0 and
 KO(Nanog) = 1 and
 KO(Stat3) = 0 and
 KO(Oct4) = 0 and
 KO(Sox2) = 0 and
 KO(Tcf3) = 0
};

$Gbx2TfcpDKD :=
{
 KO(Esrrb) = 0 and
 KO(Tfcp2l1) = 1 and
 KO(Klf4) = 0 and
 KO(Klf2) = 0 and
 KO(Tbx3) = 0 and
 KO(Sall4) = 0 and
 KO(Gbx2) = 1 and
 KO(Nanog) = 0 and
 KO(Stat3) = 0 and
 KO(Oct4) = 0 and
 KO(Sox2) = 0 and
 KO(Tcf3) = 0
};

$NoOverExpression :=
{
 FE(Esrrb)=0 and
 FE(Tfcp2l1)=0 and 
 FE(Klf4)=0 and
 FE(Klf2)=0 and
 FE(Tbx3)=0 and 
 FE(Sall4)=0 and
 FE(Gbx2)=0 and
 FE(Nanog)=0 and
 FE(Stat3)=0 and
 FE(Oct4)=0 and
 FE(Sox2)=0 and
 FE(Tcf3)=0
};

$EsrrbGeneOverExpression :=
{
 FE(Esrrb)=1 and
 FE(Tfcp2l1)=0 and 
 FE(Klf4)=0 and
 FE(Klf2)=0 and
 FE(Tbx3)=0 and 
 FE(Sall4)=0 and
 FE(Gbx2)=0 and
 FE(Nanog)=0 and
 FE(Stat3)=0 and
 FE(Oct4)=0 and
 FE(Sox2)=0 and
 FE(Tcf3)=0
};

$Tfcp2l1GeneOverExpression:=
{
 FE(Esrrb)=0 and
 FE(Tfcp2l1)=1 and 
 FE(Klf4)=0 and
 FE(Klf2)=0 and
 FE(Tbx3)=0 and 
 FE(Sall4)=0 and
 FE(Gbx2)=0 and
 FE(Nanog)=0 and
 FE(Stat3)=0 and
 FE(Oct4)=0 and
 FE(Sox2)=0 and
 FE(Tcf3)=0
};


$Klf4OverExpression:=
{
 FE(Esrrb)=0 and
 FE(Tfcp2l1)=0 and 
 FE(Klf4)=1 and
 FE(Klf2)=0 and
 FE(Tbx3)=0 and 
 FE(Sall4)=0 and
 FE(Gbx2)=0 and
 FE(Nanog)=0 and
 FE(Stat3)=0 and
 FE(Oct4)=0 and
 FE(Sox2)=0 and
 FE(Tcf3)=0
};

$YamanakaOverExpression:=
{
 FE(Esrrb)=0 and
 FE(Tfcp2l1)=0 and 
 FE(Klf4)=1 and
 FE(Klf2)=0 and
 FE(Tbx3)=0 and 
 FE(Sall4)=0 and
 FE(Gbx2)=0 and
 FE(Nanog)=0 and
 FE(Stat3)=0 and
 FE(Oct4)=1 and
 FE(Sox2)=1 and
 FE(Tcf3)=0
};

$Sall4OverExpression := 
{
 FE(Esrrb) = 0 and
 FE(Tfcp2l1) = 0 and
 FE(Klf4) = 0 and
 FE(Klf2) = 0 and
 FE(Tbx3) = 0 and
 FE(Sall4) = 1 and
 FE(Gbx2) = 0 and
 FE(Nanog) = 0 and
 FE(Stat3) = 0 and
 FE(Sox2) = 0 and
 FE(Oct4) = 0 and
 FE(Tcf3) = 0
};


// Gene expression levels patterns under each culture condition 

$TwoiPlusLif:=
{
 MEKERK = 0 and
 Oct4=1 and
 Sox2=1 and
 Nanog=1 and
 Esrrb=1 and
 Klf2=1 and
 Tfcp2l1=1 and
 Klf4=1 and
 Gbx2=1 and
 Tbx3=1 and
 Tcf3=0 and
 Sall4=1 and
 Stat3=1
};

$Twoi:=
{
 MEKERK = 0 and
 Oct4=1 and
 Sox2=1 and
 Nanog=1 and
 Esrrb=1 and
 Klf2=1 and
 Tfcp2l1=1 and
 Klf4=0 and
 Gbx2=0 and
 Tbx3=1 and
 Tcf3=0 and
 Sall4=1 and
 Stat3=0
};

$LifPlusPd:=
{
 MEKERK = 0 and
 Oct4=1 and
 Sox2=1 and
 Nanog=1 and
 Esrrb=0 and
 Klf2=1 and
 Tfcp2l1=0 and
 Klf4=1 and
 Gbx2=1 and
 Tbx3=0 and
 Tcf3=1 and
 Sall4=0 and
 Stat3=1
};

$LifPlusCh:=
{
 MEKERK = 1 and
 Oct4=1 and
 Sox2=1 and
 Nanog=1 and
 Esrrb=1 and
 Klf2=1 and
 Tfcp2l1=1 and
 Klf4=1 and
 Gbx2=1 and
 Tbx3=1 and
 Tcf3=0 and
 Sall4=1 and
 Stat3=1
};

$NoSignal:=
{
 MEKERK = 1 and
 Oct4=0 and
 Sox2=0 and
 Nanog=0 and
 Esrrb=0 and
 Klf2=0 and
 Gbx2 = 0 and 
 Tfcp2l1=0 and
 Klf4=0 and
 Tbx3=0 and
 Sall4=0 and
 Stat3=0
};

// Twoi conditions with Oct4 knockout
$TwoiOctFourKnockout:=
{
 MEKERK = 0 and
 Oct4=0 and
 Sox2=1 and
 Nanog=1 and
 Esrrb=1 and
 Klf2=1 and
 Tfcp2l1=1 and
 Klf4=0 and
 Gbx2=0 and
 Tbx3=1 and
 Tcf3=0 and
 Sall4=1 and
 Stat3=0
};

// Twoi conditions with Sox2 knockout
$TwoiSoxTwoKnockout:=
{
 MEKERK = 0 and
 Oct4=1 and
 Sox2=0 and
 Nanog=1 and
 Esrrb=1 and
 Klf2=1 and
 Tfcp2l1=1 and
 Klf4=0 and
 Gbx2=0 and
 Tbx3=1 and
 Tcf3=0 and
 Sall4=1 and
 Stat3=0
};

// LIF plus PD conditions with Stat3 knockout
$2iStatThreeKnockout :=
{
 MEKERK = 0 and
 Oct4=1 and
 Sox2=1 and
 Nanog=1 and
 Esrrb=1 and
 Klf2=1 and
 Tfcp2l1=1 and
 Klf4=0 and
 Gbx2=0 and
 Tbx3=1 and
 Tcf3=0 and
 Sall4=1 and
 Stat3=0
};
 
$FinalStateAllZeroExpression:=
{
 MEKERK = 0 and
 Oct4=0 and
 Sox2=0 and
 Nanog=0 and
 Esrrb=0 and
 Klf2=0 and
 Gbx2=0 and 
 Tfcp2l1=0 and
 Klf4=0 and
 Tbx3=0 and
 Sall4=0 and
 Stat3=0
};

$2iEsrrbKnockout:=
{
 MEKERK = 0 and
 Oct4=1 and
 Sox2=1 and
 Nanog=1 and
 Esrrb=0 and
 Klf2=1 and
 Tfcp2l1=1 and
 Klf4=0 and
 Gbx2=0 and
 Tbx3=1 and
 Tcf3=0 and
 Sall4=1 and
 Stat3=0
};

$2iPlusLifEsrrbKnockout:=
{
 MEKERK = 0 and
 Oct4=1 and
 Sox2=1 and
 Nanog=1 and
 Esrrb=0 and
 Klf2=1 and
 Tfcp2l1=1 and
 Klf4=1 and
 Gbx2=1 and
 Tbx3=1 and
 Tcf3=0 and
 Sall4=1 and
 Stat3=1
};

$FinalState2iPlusLifEsrrbKnockout:=
{
 MEKERK = 0 and
 Oct4=1 and
 Sox2=1 and
 Nanog=1 and
 Esrrb=0 and
 Klf2=1 and
 Tfcp2l1=1 and
 Klf4=1 and
 Gbx2=1 and
 Tbx3=1 and
 Tcf3=0 and
 Sall4=1 and
 Stat3=1
};

// Twoi conditions with esrrb overexpression
$2iEsrrbOverexpression :=
{
 MEKERK = 0 and
 Oct4=1 and
 Sox2=1 and
 Nanog=1 and
 Esrrb=1 and
 Klf2=1 and
 Tfcp2l1=1 and
 Klf4=0 and
 Gbx2=0 and
 Tbx3=1 and
 Tcf3=0 and
 Sall4=1 and
 Stat3=0
};

// Only PD
$FinalStatePdOnlyEsrrbOverexpression:=
{
 Oct4 = 1 and 
 Sox2 = 1 and 
 Nanog = 1 and
 Esrrb = 1 and
 Klf4 = 0
};

// Nanog knock down in 2i plus LIF
$2iPlusLifNanogKnockdown:=
{
 MEKERK = 0 and
 Oct4=1 and
 Sox2=1 and
 Nanog=0 and
 Esrrb=1 and
 Klf2=1 and
 Tfcp2l1=1 and
 Klf4=1 and
 Gbx2=1 and
 Tbx3=1 and
 Tcf3=0 and
 Sall4=1 and
 Stat3=1
};

// Final state
$FinalStateNanogKnockout:=
{
 Oct4=1 and
 Sox2=1 and
 Nanog=0 and
 Tbx3=1 and
 Esrrb=0
};

// Initial state Tfcp2l1 overexpression in 2i plus LIF
$2iPlusLifTfcp2l1Overexpression:=
{
 MEKERK = 0 and
 Oct4=1 and
 Sox2=1 and
 Nanog=1 and
 Esrrb=1 and
 Klf2=1 and
 Tfcp2l1=1 and
 Klf4=1 and
 Gbx2=1 and
 Tbx3=1 and
 Tcf3=0 and
 Sall4=1 and
 Stat3=1
};

// Final state Tfcp2l1 overexpression
$FinalStateTfcp2l1Overexpression:=
{
 Oct4=1 and
 Sox2=1 and 
 Nanog=1 and 
 Esrrb=1 and 
 Klf4=0
};

$Oct4AndSox2Maintained :=
{
 Oct4 = 1 and 
 Sox2 = 1
};

$Klf4Sall4DKD := 
{
 KO(Esrrb) = 0 and
 KO(Tfcp2l1) = 0 and
 KO(Klf4) = 1 and
 KO(Klf2) = 0 and
 KO(Tbx3) = 0 and
 KO(Sall4) = 1 and
 KO(Gbx2) = 0 and
 KO(Nanog) = 0 and
 KO(Stat3) = 0 and
 KO(Oct4) = 0 and
 KO(Sox2) = 0 and
 KO(Tcf3) = 0
};

$TwoiPlusLifWithKlf4Sall4DKD := 
{
Esrrb = 1 and
Tfcp2l1 = 1 and
Klf4 = 0 and
Klf2 = 1 and
Tbx3 = 1 and
Sall4 = 0 and
Gbx2 = 1 and
Nanog = 1 and
Stat3 = 1 and
Oct4 = 1 and
Sox2 = 1 and
Tcf3 = 0 and
MEKERK = 0
};

$Klf2Tbx3DKD := 
{
 KO(Esrrb) = 0 and
 KO(Tfcp2l1) = 0 and
 KO(Klf4) = 0 and
 KO(Klf2) = 1 and
 KO(Tbx3) = 1 and
 KO(Sall4) = 0 and
 KO(Gbx2) = 0 and
 KO(Nanog) = 0 and
 KO(Stat3) = 0 and
 KO(Oct4) = 0 and
 KO(Sox2) = 0 and
 KO(Tcf3) = 0
};

$TwoiPlusLifWithKlf2Tbx3DKD := 
{
Esrrb = 1 and
Tfcp2l1 = 1 and
Klf4 = 1 and
Klf2 = 0 and
Tbx3 = 0 and
Sall4 = 1 and
Gbx2 = 1 and
Nanog = 1 and
Stat3 = 1 and
Oct4 = 1 and
Sox2 = 1 and
Tcf3 = 0 and
MEKERK = 0
};

$EpiSC :=
{
 MEKERK = 1 and
 Oct4=1 and
 Sox2=1 and
 Nanog=0 and
 Esrrb=0 and
 Klf2=0 and
 Tfcp2l1=0 and
 Klf4=0 and
 Gbx2=0 and
 Tbx3=0 and
 Tcf3=1 and
 Sall4=1 and
 Stat3=0 
};

$ZeroInitialConditions:=
{
 MEKERK = 1 and
 Oct4=0 and
 Sox2=0 and
 Nanog=0 and
 Esrrb=0 and
 Klf2=0 and
 Tfcp2l1=0 and
 Klf4=0 and
 Gbx2=0 and
 Tbx3=0 and
 Tcf3=0 and
 Sall4=0 and
 Stat3=0
};

$EpiConversionState:=
{
 Nanog=1 and
 Oct4=1 and 
 Sox2=1 and
 Tbx3=1 and 
 Esrrb=1 and
 Tfcp2l1=1
};

$NanogKOEpiSC:=
{
 MEKERK = 1 and
 Oct4=1 and
 Nanog=0 and
 Esrrb=0 and
 Klf2=0 and
 Tfcp2l1=0 and
 Klf4=0 and
 Gbx2=0 and
 Tbx3=0 and
 Tcf3=1 and
 Stat3=0 
};

$LifPlusChWithNanogKO:=
{
 MEKERK = 1 and
 Oct4=1 and
 Nanog=0 and
 Esrrb=1 and
 Klf2=1 and
 Tfcp2l1=1 and
 Klf4=1 and
 Stat3=1 
};

$preIPSState:=
{
 MEKERK = 1 and
 Oct4=1 and
 Sox2=1 and
 Nanog=0 and
 Esrrb=0 and
 Klf2=0 and
 Tfcp2l1=0 and
 Klf4=1 and
 Gbx2=0 and
 Tbx3=0 and
 Tcf3=0 and
 Sall4=0 and
 Stat3=1 
};

// Everything expressed but not constraining Tcf3 or MEKERK
$EverythingExpressed:=
{
 Oct4=1 and
 Sox2=1 and
 Nanog=1 and
 Esrrb=1 and
 Klf2=1 and
 Tfcp2l1=1 and
 Klf4=1 and
 Gbx2=1 and
 Tbx3=1 and
 Sall4=1 and
 Stat3=1 
};


$TwoiPlusLifWithGbx2NanogDKD :=
{
 MEKERK = 0 and
 Oct4=1 and
 Sox2=1 and
 Nanog=0 and
 Esrrb=1 and
 Klf2=1 and
 Tfcp2l1=1 and
 Klf4=1 and
 Gbx2=0 and
 Tbx3=1 and
 Tcf3=0 and
 Sall4=1 and
 Stat3=1
};

$TwoiPlusLifWithTfcpKlf2DKD :=
{
 MEKERK = 0 and
 Oct4=1 and
 Sox2=1 and
 Nanog=1 and
 Esrrb=1 and
 Klf2=0 and
 Tfcp2l1=0 and
 Klf4=1 and
 Gbx2=1 and
 Tbx3=1 and
 Tcf3=0 and
 Sall4=1 and
 Stat3=1
};

$TwoiPlusLifWithSall4Klf2DKD :=
{
 MEKERK = 0 and
 Oct4=1 and
 Sox2=1 and
 Nanog=1 and
 Esrrb=1 and
 Klf2=0 and
 Tfcp2l1=1 and
 Klf4=1 and
 Gbx2=1 and
 Tbx3=1 and
 Tcf3=0 and
 Sall4=0 and
 Stat3=1
};

$TwoiPlusLifWithKlf4EsrrbDKD :=
{
 MEKERK = 0 and
 Oct4=1 and
 Sox2=1 and
 Nanog=1 and
 Esrrb=0 and
 Klf2=1 and
 Tfcp2l1=1 and
 Klf4=0 and
 Gbx2=1 and
 Tbx3=1 and
 Tcf3=0 and
 Sall4=1 and
 Stat3=1
};

$TwoiPlusLifWithKlf4NanogDKD :=
{
 MEKERK = 0 and
 Oct4=1 and
 Sox2=1 and
 Nanog=0 and
 Esrrb=1 and
 Klf2=1 and
 Tfcp2l1=1 and
 Klf4=0 and
 Gbx2=1 and
 Tbx3=1 and
 Tcf3=0 and
 Sall4=1 and
 Stat3=1
};

$TwoiPlusLifWithGbx2TfcpDKD :=
{
 MEKERK = 0 and
 Oct4=1 and
 Sox2=1 and
 Nanog=1 and
 Esrrb=1 and
 Klf2=1 and
 Tfcp2l1=0 and
 Klf4=1 and
 Gbx2=0 and
 Tbx3=1 and
 Tcf3=0 and
 Sall4=1 and
 Stat3=1
};

$AtLeastTwoiWithKlf4OE:=
{
 Oct4=1 and
 Sox2=1 and
 Nanog=1 and
 Esrrb=1 and
 Klf2=1 and
 Tfcp2l1=1 and
 Klf4=1 and
 Tbx3=1 and
 Sall4=1
};

$EpiSCWithKlf4OE:=
{
 MEKERK = 1 and
 Oct4=1 and
 Sox2=1 and
 Nanog=0 and
 Esrrb=0 and
 Klf2=0 and
 Tfcp2l1=0 and
 Klf4=1 and
 Gbx2=0 and
 Tbx3=0 and
 Tcf3=1 and
 Sall4=1 and
 Stat3=0 
};
